# Supplementary material for: OZITX, a pertussis toxin-like protein for occluding inhibitory G protein signalling including Gαz
Source: Commun Biol. 2022 Mar 23;5:256. doi: 10.1038/s42003-022-03191-5 (PMC8943041; doi:10.1038/s42003-022-03191-5)
Supplement: Supplementary file 4 — Supplementary Data 1 [file 42003_2022_3191_MOESM4_ESM.xlsx]

## Sheet: Figure 2B
	Vehicle						1μM Ropinirole						Vehicle - OZITX						1μM Ropinirole - OZITX						Vehicle - PTX				1μM Ropinirole - PTX
	N = 1	N = 2	N = 3	N = 4	N = 5	N = 6	N = 1	N = 2	N = 3	N = 4	N = 5	N = 6	N = 1	N = 2	N = 3	N = 4	N = 5	N = 6	N = 1	N = 2	N = 3	N = 4	N = 5	N = 6	N = 1	N = 2	N = 3	N = 4	N = 1	N = 2	N = 3	N = 4
pcDNA	0.252796	0.233879	0.250226	0.231029	0.229409		0.250897	0.235985	0.246842	0.229259	0.225672		0.250181	0.235831	0.247252	0.229816	0.226797		0.247114	0.232539	0.250525	0.22815	0.228139		0.246944	0.229035	0.224008		0.247576	0.231202	0.220704
Gαi1	0.242949	0.230676	0.238111	0.241818	0.247778		0.297574	0.267968	0.281167	0.294425	0.298238		0.21938	0.211649	0.220685	0.215645	0.218211		0.218589	0.211157	0.223453	0.21754	0.216862		0.222753	0.214623	0.218054		0.219067	0.215321	0.219926
Gαi2	0.210542	0.201473	0.204243	0.215711	0.229298		0.306935	0.263484	0.26978	0.30547	0.308536		0.187692	0.180624	0.187735	0.188529	0.191966		0.189728	0.182408	0.188145	0.18898	0.191847		0.183964	0.184896	0.191846		0.187729	0.186446	0.192223
Gαi3	0.255464	0.247927	0.246173	0.260377	0.264273		0.297905	0.278348	0.27066	0.299403	0.306745		0.239252	0.233774	0.232456	0.240084	0.243745		0.238692	0.232929	0.23552	0.240576	0.243716		0.236076	0.241196	0.242505		0.235474	0.241401	0.241033
GαoA	0.297013	0.269272	0.260069	0.282552	0.307953	0.276941	0.342678	0.294513	0.288057	0.312546	0.337915	0.336539	0.189535	0.173901	0.180444	0.179347	0.179333	0.182278	0.194146	0.177854	0.181916	0.188105	0.186275	0.190788	0.176091	0.175897	0.173485	0.176948	0.17272	0.176402	0.174819	0.176013
GαoB	0.281913	0.250815	0.252534	0.27235	0.299577	0.273169	0.329609	0.286169	0.284374	0.308091	0.331828	0.332795	0.174227	0.16607	0.168733	0.167142	0.175242	0.18216	0.180192	0.169018	0.172378	0.176998	0.181201	0.188049	0.174267	0.172526	0.178145	0.185627	0.172473	0.172895	0.178851	0.185152
Gαz	0.237207	0.226413	0.224926	0.223631	0.22752		0.291647	0.264465	0.279928	0.261871	0.283022		0.169154	0.162593	0.167174	0.159315	0.165771		0.168961	0.163053	0.168046	0.160448	0.167348		0.218978	0.21731	0.222215		0.284842	0.266605	0.282231

## Sheet: Figure 2C
	Vehicle			1μM DAMGO			Vehicle - OZITX			1μM DAMGO - OZITX			Vehicle - PTX			1μM DAMGO - PTX
	N = 1	N = 2	N = 3	N = 1	N = 2	N = 3	N = 1	N = 2	N = 3	N = 1	N = 2	N = 3	N = 1	N = 2	N = 3	N = 1	N = 2	N = 3
pcDNA	0.245624	0.241487	0.231347	0.244402	0.239783	0.230401	0.249814	0.240267	0.230574	0.244392	0.238592	0.231709	0.251644	0.242203	0.230104	0.242462	0.240127	0.231652
Gαi1	0.22193	0.229524	0.231502	0.290716	0.326945	0.305007	0.217651	0.232036	0.227652	0.218432	0.233099	0.227634	0.219789	0.23331	0.227157	0.219145	0.231908	0.228807
Gαi2	0.183792	0.183557	0.182555	0.270572	0.312666	0.28194	0.185425	0.191835	0.183606	0.184519	0.194264	0.185849	0.182046	0.189874	0.183058	0.183178	0.18994	0.1834
Gαi3	0.241653	0.249865	0.235218	0.292078	0.317686	0.286986	0.236177	0.253816	0.229662	0.239363	0.257161	0.231954	0.238234	0.255489	0.234074	0.23838	0.256541	0.235435
GαoA	0.17237	0.183941	0.17066	0.287008	0.348236	0.307589	0.173886	0.196894	0.171348	0.175116	0.199112	0.174246	0.170692	0.189992	0.169277	0.170447	0.190944	0.169821
GαoB	0.177393	0.165193	0.169577	0.291788	0.322561	0.297054	0.169769	0.171229	0.166213	0.172921	0.175205	0.169665	0.174699	0.175701	0.171933	0.174753	0.175545	0.175528
Gαz	0.214879	0.188612	0.200555	0.282331	0.307671	0.29131	0.164348	0.168834	0.16054	0.166759	0.171661	0.164477	0.213561	0.192429	0.197416	0.276238	0.306104	0.290571

## Sheet: Figure 2D
RAW DTA
	Time (mins)	24 - Veh			24 - Rop			16 - Veh		16 - Rop		8 - Veh			8 - Rop			4 - Veh			4 - Rop			2 - Veh			2 - Rop			0 - Veh					0 - Rop
	0	0.17129	0.174909	0.182183	0.170743	0.175039	0.18127	0.164796	0.162948	0.165663	0.164574	0.162819	0.165272	0.172896	0.161986	0.165398	0.17256	0.159833	0.162339	0.170278	0.160799	0.161416	0.170115	0.161002	0.165007	0.169498	0.162097	0.164463	0.171936	0.161728	0.166198	0.170078	0.155646	0.15616	0.160731	0.166315	0.170867	0.156004	0.155869
	0.5	0.171291	0.17513	0.182085	0.171747	0.175033	0.181224	0.165355	0.162927	0.166036	0.165193	0.16349	0.165593	0.172732	0.16266	0.165522	0.172394	0.159917	0.163024	0.170294	0.161632	0.161726	0.170023	0.161927	0.165387	0.169516	0.162705	0.16513	0.171777	0.162211	0.166523	0.170408	0.156018	0.156454	0.161254	0.166423	0.170826	0.156733	0.156394
	1	0.171489	0.174997	0.181868	0.171942	0.175066	0.180986	0.165628	0.162916	0.166455	0.164426	0.163587	0.165681	0.172674	0.163007	0.165494	0.172266	0.16034	0.162955	0.169908	0.161394	0.161886	0.169602	0.161999	0.165218	0.169021	0.162501	0.163968	0.171393	0.16204	0.166076	0.169936	0.155789	0.156166	0.161218	0.166521	0.170364	0.156267	0.15616
	1.5	0.172864	0.17527	0.181462	0.172838	0.174844	0.180813	0.165591	0.162614	0.165938	0.164541	0.164678	0.16524	0.172004	0.163717	0.165352	0.17195	0.161296	0.162664	0.169563	0.162498	0.161325	0.169116	0.162666	0.165059	0.168764	0.163897	0.164505	0.170886	0.162983	0.166274	0.169631	0.155734	0.155645	0.162323	0.165998	0.169997	0.15649	0.155419
	2	0.172999	0.174979	0.18158	0.172777	0.175064	0.180679	0.165574	0.162043	0.16641	0.164289	0.16456	0.16506	0.17187	0.164016	0.165456	0.171691	0.161556	0.162752	0.169243	0.162051	0.161265	0.168682	0.162809	0.164823	0.168217	0.163345	0.164263	0.170503	0.163303	0.165665	0.169123	0.155866	0.156032	0.16225	0.165757	0.169508	0.156314	0.155253
	2.85	0.170914	0.173638	0.181063	0.172009	0.175884	0.182094	0.162701	0.162106	0.166389	0.167223	0.163059	0.16504	0.171078	0.174634	0.183691	0.187042	0.159897	0.161389	0.168475	0.203459	0.204137	0.210843	0.160959	0.164081	0.167037	0.225493	0.225849	0.239909	0.161069	0.164729	0.168104	0.152153	0.154913	0.233094	0.237532	0.244593	0.23683	0.228706
	3.35	0.171164	0.174241	0.180735	0.173852	0.176694	0.182117	0.162914	0.161302	0.166125	0.166232	0.163734	0.166008	0.171158	0.176402	0.185558	0.188203	0.160497	0.161119	0.168423	0.20848	0.211435	0.214102	0.161682	0.163765	0.166967	0.240802	0.235434	0.246241	0.16188	0.164391	0.168034	0.152087	0.153602	0.244432	0.246666	0.251921	0.242167	0.234868
	3.85	0.171349	0.174974	0.18059	0.173827	0.17729	0.182029	0.163729	0.160531	0.166558	0.166521	0.164125	0.165419	0.170893	0.177087	0.185981	0.188126	0.160513	0.161073	0.168058	0.208337	0.210436	0.213935	0.161479	0.164355	0.166704	0.241481	0.235909	0.246196	0.162317	0.164606	0.167661	0.152421	0.153547	0.244311	0.245927	0.251368	0.241957	0.233758
	4.35	0.172799	0.175233	0.180589	0.173817	0.177987	0.181939	0.163492	0.160485	0.167105	0.166474	0.164202	0.165644	0.170654	0.176601	0.185699	0.187429	0.160664	0.161982	0.167679	0.207983	0.209692	0.212833	0.162054	0.163765	0.166321	0.241089	0.235013	0.243975	0.162338	0.164389	0.167275	0.153027	0.153096	0.243543	0.245024	0.249295	0.240511	0.232013
	4.85	0.172444	0.175619	0.180163	0.174456	0.177987	0.181495	0.16358	0.160659	0.166884	0.165974	0.164094	0.16589	0.170472	0.177149	0.185377	0.186836	0.160137	0.161813	0.167807	0.206784	0.209216	0.21161	0.161828	0.163876	0.16608	0.239693	0.233993	0.242467	0.161967	0.165136	0.167065	0.152876	0.152939	0.24266	0.244551	0.247661	0.239975	0.229958
	5.35	0.172208	0.175734	0.180125	0.173404	0.177622	0.181508	0.163658	0.160586	0.167086	0.166233	0.163426	0.165624	0.170277	0.17648	0.185594	0.186214	0.160601	0.161548	0.167656	0.206607	0.209137	0.210241	0.162143	0.164813	0.165819	0.238553	0.23396	0.241111	0.161793	0.164771	0.166838	0.153186	0.152859	0.242042	0.242832	0.246005	0.238943	0.229279
	5.85	0.17199	0.17559	0.180103	0.173303	0.178257	0.180953	0.164389	0.160203	0.167742	0.16588	0.163304	0.165678	0.170362	0.177099	0.18505	0.185733	0.160586	0.161623	0.167182	0.205517	0.208768	0.209535	0.161777	0.16372	0.165842	0.237609	0.232764	0.239414	0.162181	0.16475	0.166723	0.153701	0.152208	0.240871	0.242782	0.244919	0.239339	0.228148
	6.35	0.171847	0.175801	0.179659	0.173934	0.177935	0.18107	0.165128	0.160252	0.167973	0.16604	0.164039	0.165656	0.170038	0.175681	0.185164	0.185445	0.160562	0.161285	0.167111	0.20548	0.207168	0.20821	0.161707	0.163692	0.16543	0.236903	0.232605	0.237965	0.161655	0.164422	0.166435	0.153479	0.152644	0.239694	0.242397	0.243743	0.238501	0.227239
	6.85	0.172058	0.175415	0.179423	0.173431	0.177951	0.180968	0.165499	0.159924	0.167957	0.165976	0.163929	0.165296	0.169895	0.175686	0.184737	0.184926	0.160113	0.162484	0.166633	0.205308	0.206657	0.207376	0.161593	0.164337	0.165051	0.235539	0.231502	0.236426	0.161703	0.165032	0.166105	0.153905	0.152423	0.239186	0.242123	0.242111	0.238003	0.226748
	7.35	0.171374	0.174858	0.179239	0.173706	0.177986	0.180631	0.164567	0.159994	0.168457	0.166111	0.163549	0.165607	0.169514	0.175546	0.184466	0.184429	0.160142	0.160861	0.166493	0.203977	0.207689	0.206637	0.161304	0.164626	0.164897	0.234679	0.231559	0.235041	0.161663	0.164705	0.165911	0.153575	0.151851	0.237943	0.241038	0.241151	0.237353	0.225908
			0.175517	0.179071		0.178121	0.180359	0.164695	0.159651	0.167757	0.165259		0.165732	0.169577		0.184903	0.184234		0.161318	0.166519		0.205938	0.20597		0.164544	0.164624		0.230564	0.23376		0.164775	0.165523	0.153661	0.152001		0.240758	0.240089	0.23616	0.225009
			0.175377	0.178806		0.177668	0.180341	0.164278	0.160111	0.167901	0.165533		0.166617	0.169386		0.184436	0.18358		0.161131	0.16633		0.205167	0.204813		0.16379	0.164337		0.230041	0.233012		0.165051	0.165465	0.153807	0.152552		0.240383	0.238856	0.235065	0.225031
			0.175414	0.17863		0.177823	0.180293	0.164756	0.159868	0.167661	0.165788		0.166541	0.169313		0.184228	0.183331		0.161512	0.166071		0.205882	0.203817		0.163828	0.164149		0.230752	0.232012		0.164188	0.165299	0.154048	0.151776		0.239813	0.237772	0.234402	0.22457
			0.175416	0.178539		0.177924	0.180039	0.164446	0.160577	0.168509	0.165572		0.165921	0.168807		0.185075	0.182737		0.161302	0.165843		0.204902	0.20318		0.163575	0.163916		0.229193	0.23073		0.164382	0.16504	0.153553	0.151872		0.238264	0.236802	0.233853	0.223633
			0.175727	0.178257		0.178265	0.179922	0.164121	0.161029	0.168037	0.165653		0.166003	0.16865		0.183792	0.182512		0.161928	0.165642		0.204533	0.202634		0.164547	0.163605		0.228977	0.229621		0.164224	0.16444	0.153288	0.152223		0.239316	0.235496	0.234213	0.223122
				0.178069			0.178975	0.164543	0.161001	0.167679	0.165805			0.168396			0.181796			0.16498			0.201587			0.163368			0.228296			0.164351	0.153307	0.152514			0.234678	0.233756	0.223227
									0.160404		0.165117																							0.152293					0.222885
									0.160114		0.16618																							0.152932					0.222169
									0.159997		0.165497																							0.152739					0.222484
									0.160767		0.165615																							0.152538					0.220982
									0.160298		0.165918																							0.152477					0.220589
									0.160356		0.165509																							0.151699					0.220935
									0.160246		0.16575																							0.152487					0.219865
									0.160157		0.164928																							0.15108					0.219453
									0.160026		0.165246																							0.151964					0.218274
Summary Data
	Vehicle			Ropinirole
Hours	Mean	SEM	N	Mean	SEM	N
24	-0.000217442	0.00224192	3	0.001975	0.00203381	3
16	-0.00192001	0.00146311	3	0.00107654	0.000462566	3
8	-0.000391625	0.00189984	3	0.0162231	0.00301618	3
4	-0.0011452	0.00232901	3	0.0449683	0.00139534	3
2	-0.00146651	0.00123017	3	0.0724933	0.00249687	3
0	-0.00207055	0.00300718	5	0.0789109	0.0030237	5

## Sheet: Figure 3A
		Vehicle						100nM SKF83822						Vehicle - OZITX						100nM SKF83822 - OZITX						Vehicle - PTX						100nM SKF83822 - PTX
		N =1	N =2	N=3	N=4	N=5	N=6	N =1	N =2	N=3	N=4	N=5	N=6	N =1	N =2	N=3	N=4	N=5	N=6	N =1	N =2	N=3	N=4	N=5	N=6			N =1	N =2	N=3				N =1	N =2	N=3
	pcDNA	0.258365	0.263321	0.252623	0.249408	0.255711		0.25469	0.263163	0.255065	0.248651	0.253681		0.256424	0.263747	0.251602	0.248084	0.24964		0.252976	0.263475	0.256183	0.24664	0.250233				0.253665	0.249418	0.250832				0.256198	0.246409	0.247978
	Gαs	0.265315	0.263886	0.262904	0.259234	0.263827		0.292341	0.291286	0.291765	0.288962	0.299203		0.265693	0.262582	0.262643	0.254818	0.261375		0.288778	0.28788	0.291297	0.283373	0.298897				0.262646	0.257252	0.262947				0.292733	0.285046	0.292219
	Gαolf	0.263643	0.257661	0.262203		0.269104	0.249145	0.307492	0.296252	0.299296		0.308179	0.280649	0.261415	0.257884	0.263682		0.264432	0.248615	0.303027	0.299003	0.300253		0.306635	0.286156			0.259568		0.264186	0.248688			0.300837		0.305923	0.28172

## Sheet: Figure 3B
	Vehicle								1μM NT8-13								Vehicle - EcPlt								1μM NT8-13 - EcPlt								Vehicle - PTX								1μM NT8-13 - PTX
	N = 1	N = 2	N = 3	N =4	N = 5	N = 6	N = 7	N =8	N = 1	N = 2	N = 3	N =4	N = 5	N = 6	N = 7	N =8	N = 1	N = 2	N = 3	N =4	N = 5	N = 6	N = 7	N =8	N = 1	N = 2	N = 3	N =4	N = 5	N = 6	N = 7	N =8			N = 1	N = 2	N = 3	N =4	N = 5	N = 6			N = 1	N = 2	N = 3	N =4	N = 5	N = 6
pcDNA	0.232364	0.242839	0.243135	0.24272	0.249862				0.22757	0.238209	0.245904	0.241386	0.243926				0.232469	0.244763	0.249302	0.24298	0.244777				0.228617	0.239272	0.244103	0.240061	0.243473						0.246228	0.241788	0.242537						0.24395	0.240942	0.243126
Gαq	0.19744	0.184725	0.189284	0.187301	0.190018				0.337006	0.316936	0.317799	0.321184	0.328864				0.198743	0.186379	0.193801	0.187631	0.190871				0.331672	0.313387	0.315366	0.316858	0.325522						0.188451	0.187457	0.190828						0.31964	0.319922	0.328134
Gα11	0.162598	0.162368	0.169186	0.16436	0.161827				0.305671	0.3096	0.30266	0.278039	0.298268				0.16353	0.160682	0.169532	0.164608	0.161188				0.294272	0.304735	0.306412	0.277261	0.290943						0.166936	0.165742	0.163157						0.302915	0.27961	0.296318
Gα14	0.239338	0.239934	0.238374		0.242604	0.228897			0.327531	0.327975	0.325717		0.327803	0.300202			0.242536	0.242896	0.241063		0.244295	0.230127			0.303674	0.308571	0.310963		0.307432	0.292401					0.240576		0.240794	0.228463					0.328574		0.32701	0.30124
Gα15						0.205057	0.22125	0.209915						0.297981	0.337192	0.313991						0.206528	0.221482	0.206297						0.300125	0.334004	0.31086						0.205878	0.221486	0.209702						0.30146	0.335179	0.309555

## Sheet: Figure 3C
	Vehicle								1μM NT8-13								Vehicle - EcPlt								1μM NT8-13 - EcPlt								Vehicle - PTX								1μM NT8-13 - PTX
pcDNA	0.232364	0.242839	0.243135	0.24272	0.249862				0.22757	0.238209	0.245904	0.241386	0.243926				0.232469	0.244763	0.249302	0.24298	0.244777				0.228617	0.239272	0.244103	0.240061	0.243473						0.246228	0.241788	0.242537						0.24395	0.240942	0.243126
Gα12	0.208977	0.199611	0.2052	0.199891	0.2031				0.32473	0.317738	0.324433	0.30269	0.327196				0.209157	0.198818	0.203996	0.198893	0.204398				0.322291	0.314897	0.323901	0.299544	0.324277						0.207088	0.197913	0.204159						0.323867	0.299252	0.32843
Gα13	0.21275	0.209273	0.207612	0.199544	0.207587				0.327846	0.326126	0.322472	0.305284	0.327745				0.212394	0.207382	0.211981	0.196337	0.207348				0.324622	0.323657	0.328532	0.301929	0.327875						0.211696	0.197297	0.208639						0.32635	0.303204	0.327801

## Sheet: Figure 4A
		Veh				FSK - Rop				FSK - Veh				OZITx - Veh				OZITX- FSK - Rop				OZITX- FSK - Veh
	Time, minutes	n = 1	n = 2	n = 3	n = 4	n = 1	n = 2	n = 3	n = 4	n = 1	n = 2	n = 3	n = 4	n = 1	n = 2	n = 3	n = 4	n = 1	n = 2	n = 3	n = 4	n = 1	n = 2	n = 3	n = 4
	-2	0.017569	0.0163282	0.0059154	-0.00195035	0.0009303	-0.0003102	0.0004961	-0.0011976	0	0	0	0	0.0217162	0.0203103	0.00957285	0.0029372	0.00509545	-0.00021505	-0.0011703	-0.0042044	0.00337825	0.0032925	0.0031186	-0.0054581
	-1.5	0.0039227	0.00453615	0.0028749	-0.0005316	-0.00122995	2.755e-05	7.035e-05	-0.00168385	0	0	0	0	0.00093945	0.00219005	0.0037706	2.37e-05	-0.0005743	-0.00246605	-0.0014653	-8.765e-05	-0.00154275	-0.0020075	-0.0027969	-0.00047485
	-1	-0.00260405	-0.0023166	-0.0015451	0.0060799	-0.00094845	-1.67e-05	-0.0036924	0.0031574	0	0	0	0	-0.0010328	-0.0027647	-0.0053424	0.0038987	0.0001997	0.00148545	-0.00161005	0.0041301	-0.000281	0.00093175	-0.00382215	0.0028444
	-0.5	-0.0111618	-0.00177785	-0.00254085	-0.00026835	0.00175355	0.0007053	0.00162385	0.00121215	0	0	0	0	-0.00884505	-0.0067552	-0.0003874	-0.0018913	-0.00198055	0.00226795	0.00338495	0.0021601	-0.00242625	0.0006295	0.00068335	0.00229365
	0	-0.0077258	-0.0167699	-0.00470435	-0.0033296	-0.00050545	-0.00040595	0.0015021	-0.0014881	0	0	0	0	-0.0127778	-0.0129804	-0.00761365	-0.0049683	-0.0027403	-0.0010723	0.0008607	-0.00199815	0.00087175	-0.00284625	0.0028171	0.0007949
	0.85	0.0196319	0.00904515	-0.00751785	-0.00238135	-0.00157345	-0.0002097	-0.0004939	0.0035329	0	0	0	0	0.0236287	0.00763955	-0.00542715	-0.0071183	-0.00345455	0.00108095	0.00107645	0.00265485	0.00233525	0.000232	-0.0038384	0.0014784
	1.35	-0.0065473	-0.0066181	-0.0107881	-0.0104849	0.00264105	0.00225555	0.0004791	-0.00197035	0	0	0	0	0.00142245	0.00440655	-0.0122239	-0.00668405	-0.0027878	0.0045772	0.0027102	-0.00401615	0.00287225	0.0022085	0.00026885	-0.0010586
	1.85	-0.0162773	-0.0248646	-0.0162031	-0.0135501	-0.0004982	-0.00459895	-0.00296215	0.00321865	0	0	0	0	-0.0067313	-0.0179907	-0.0152262	-0.0072938	0.0044002	-0.00082455	0.00216695	0.00280735	-0.002823	-0.004928	-0.0007589	0.0015624
	2.35	-0.012393	-0.0199874	-0.0116576	-0.0124464	0.0043728	0.00123255	-0.0016264	-0.0005811	0	0	0	0	-0.0145568	-0.0168327	-0.0264899	-0.00226705	0.00111945	0.0007387	-0.00099405	0.0015546	0.002025	-0.00093875	-0.0017054	0.0029154
	2.85	-0.022019	-0.0214218	-0.0195959	-0.0123311	-0.0015847	-0.0032667	0.00369885	0.00016115	0	0	0	0	-0.0159016	-0.0205132	-0.0149157	-0.0150868	-0.0018958	0.0012372	0.0057127	0.00150935	-0.00123875	-3.625e-05	0.0016511	0.0016459
	3.35	-0.0256518	-0.0234871	-0.0160571	-0.0143531	-0.0006277	0.0019498	0.00192485	0.00124665	0	0	0	0	-0.0238208	-0.0224407	-0.0179882	-0.0138938	-0.00314655	0.0005372	0.0043367	0.0011046	0.0010885	-0.002299	-0.0007859	0.0036154
	3.85	-0.0213486	-0.0240084	-0.0226754	-0.0146704	-0.00186445	-0.00309095	0.00027135	-0.0007791	0	0	0	0	-0.0294323	-0.023069	-0.0280852	-0.019446	-0.0007548	-0.0003038	0.0024052	0.0028851	0.00552625	0.00166775	-0.0008789	0.00093715
	4.35	-0.0277763	-0.0276531	-0.0280406	-0.0230231	0.0020123	-0.0008047	-0.00027365	0.0016544	0	0	0	0	-0.024947	-0.0227582	-0.0209411	-0.0174528	-0.0040603	-0.0008698	0.00095495	0.00013085	-0.00378825	-0.0022135	-0.00174015	-0.0001496
	4.85	-0.0310406	-0.0225541	-0.0215486	-0.0210066	0.0029828	0.00180805	0.0021081	1.39e-05	0	0	0	0	-0.0284118	-0.0165167	-0.0239669	-0.0161733	-0.00030055	0.00110295	0.0026002	0.0023066	-0.000988	0.00244725	0.00214285	0.0016154
	5.35	-0.0317993	-0.0319139	-0.0269846	-0.0178098	0.0007558	0.00096105	0.0001246	0.00692065	0	0	0	0	-0.0265133	-0.0235062	-0.0288912	-0.0212138	-0.0024193	-0.00278405	0.00256695	0.0051686	0.000904	0.00092025	-0.0017549	0.00170815
	5.85	-0.0321651	-0.0291133	-0.0299926	-0.0228189	-0.0012547	0.00223555	0.00079335	-0.00101785	0	0	0	0	-0.0311528	-0.0274219	-0.0340274	-0.0225465	-0.0041323	-4.555e-05	-0.0017353	-0.00025415	0.000759	-0.00076125	0.00128685	0.0018479
	6.35	-0.0360293	-0.0317951	-0.0337496	-0.0263356	-0.0047762	-0.0041077	0.0006791	-0.00186935	0	0	0	0	-0.0357388	-0.0295664	-0.0359269	-0.0263243	-0.00431205	-0.00652855	0.00094495	0.0002846	2.675e-05	-0.0045885	-0.0010529	-0.00439435
	6.85	-0.0366068	-0.0383931	-0.0262886	-0.0253874	0.00372805	-0.00158795	-0.00111765	0.0045174	0	0	0	0	-0.0335636	-0.0292194	-0.0350321	-0.0201178	0.0020602	-0.00703805	-0.00170655	0.0025021	0.002984	-0.00536375	-0.00504915	0.0048854
	7.35	-0.0373028	-0.0303034	-0.0323563	-0.0201544	-0.0003137	0.0022588	-0.00669665	0.0035144	0	0	0	0	-0.0368563	-0.02474	-0.0358161	-0.0249338	-0.00696355	-0.0031783	-0.00241105	0.00012185	-0.005994	-0.0020675	-0.0023099	0.0048764
	7.85	-0.0428148	-0.0309589	-0.0329368	-0.0299741	-0.00389445	0.0051868	0.0016051	0.00059715	0	0	0	0	-0.0344525	-0.0277852	-0.0315084	-0.032263	-0.00020005	0.00271845	0.00238495	-0.00305465	0.001977	-0.0003615	0.0022991	0.00086165
	8.35	-0.0354103	-0.0395976	-0.0304176	-0.0324436	0.0041008	0.0007498	0.00163985	0.00201665	0	0	0	0	-0.0360838	-0.0380972	-0.0349266	-0.0286928	-0.0017908	-0.00087105	0.00537545	0.00514935	-0.00074825	-0.00166475	0.00136185	0.0009094
	8.85	-0.0437505	-0.0377411	-0.0428686	-0.0299798	-0.0041262	-0.00178295	0.00042885	-0.0013526	0	0	0	0	-0.0436193	-0.0316687	-0.0342302	-0.0277075	-0.00669355	-0.0011453	0.00254795	0.00337635	-0.003529	0.002126	-0.00122965	0.0055599
	9.35	-0.0477353	-0.0358056	-0.0445281	-0.0330218	-0.00148645	0.0013853	-0.00125165	-0.0022571	0	0	0	0	-0.0385925	-0.0315974	-0.0414724	-0.0307358	-0.0063203	0.00191995	-0.0014158	-0.0029019	-0.0011065	0.00288925	0.0023031	0.0009494
	9.85	-0.04484	-0.0375356	-0.0326811	-0.0388809	0.0003348	-0.00066095	-0.0014944	4.715e-05	0	0	0	0	-0.0352028	-0.0410465	-0.0369582	-0.0298646	-0.00612855	-0.0067103	0.0051627	0.00073535	-0.00029	-0.00247525	0.0017661	-0.00150635
	10.35	-0.0487671	-0.0427809	-0.0387951	-0.0312854	0.00373955	0.00017305	-0.0034964	0.0026934	0	0	0	0	-0.0473356	-0.0395964	-0.0447364	-0.0328228	-0.0054058	-0.0039988	0.0024427	0.00620635	-0.0039725	-0.00642275	-0.0028324	0.0057584
	10.85	-0.0476845	-0.0440688	-0.0403873	-0.0393818	-0.00166595	0.0014053	-0.00222115	-0.00182535	0	0	0	0	-0.0403998	-0.0449947	-0.0425987	-0.0366935	-0.00189505	0.0020642	-0.00062805	0.00176035	-0.0025745	0.00106025	-0.0045919	0.00190665
	11.35	-0.0433123	-0.0452446	-0.0420248	-0.0326651	-0.0004947	-0.0043407	-0.0008959	0.00256965	0	0	0	0	-0.0457733	-0.0502512	-0.0431071	-0.0387675	-0.00249905	-0.00373805	0.0012657	0.00356885	0.00231275	-0.003716	-0.00326215	0.00755565
	11.85	-0.0467701	-0.0541876	-0.0431646	-0.0369491	0.00673255	0.00613455	0.00083335	0.00416715	0	0	0	0	-0.0441945	-0.0386	-0.0435219	-0.0352708	-0.0059058	-0.00051755	-0.00094055	0.0043716	-0.0001285	0.00043975	-0.0042359	0.0064869
	12.35	-0.0530541	-0.0425114	-0.0453173	-0.0429896	-0.00243995	-0.0003952	0.0023366	-0.0002071	0	0	0	0	-0.0482848	-0.0448702	-0.0403194	-0.0359628	-0.00056955	-0.0015273	0.00350945	0.0012486	-0.00454525	-0.0009755	0.0039341	-0.0003131
	12.85	-0.0448095	-0.0502726	-0.0510801	-0.0409669	0.00277555	-0.00066295	-0.0048449	-0.00166085	0	0	0	0	-0.0401513	-0.0468839	-0.0466669	-0.0391018	0.0006077	-0.00745655	0.0031657	0.00824435	0.00106675	0.0017385	0.00121185	0.00463215
	13.35	-0.0621506	-0.0523648	-0.0485581	-0.0383131	-0.0006197	0.0024088	0.00100335	-2.985e-05	0	0	0	0	-0.0450625	-0.0434229	-0.0428421	-0.0391845	-0.0058378	-0.00070155	8.42e-05	0.0029156	0.0019965	-0.0018195	-0.0025709	0.0032194
	13.85	-0.0524688	-0.0571791	-0.0483348	-0.0378033	0.00675455	-0.00287795	0.00365585	0.00150015	0	0	0	0	-0.0484043	-0.0489219	-0.0490399	-0.0377246	-0.00390555	-0.0065198	0.00427095	0.00260535	0.0041235	-0.002514	-0.00301765	0.00027915
	14.35	-0.0557641	-0.0489341	-0.0490688	-0.0403379	0.00060905	0.00225805	-0.0040564	0.0062284	0	0	0	0	-0.0497833	-0.0432147	-0.0478724	-0.0408548	-0.00478405	-0.0051378	0.0004227	0.0051426	-0.00460925	-0.00269975	-0.0089884	0.00624065
	14.85	-0.0577313	-0.0466143	-0.0520806	-0.0464244	0.0064508	-0.00115745	-0.00139215	-0.00278385	0	0	0	0	-0.0467503	-0.0531937	-0.0522952	-0.0467861	-0.0027028	-0.00551555	-0.0036298	-0.0021759	0.001576	0.0003035	-0.0025994	-0.0008106
	15.35	-0.062237	-0.0556329	-0.0594449	-0.0439478	-0.0002947	0.00964705	-0.0055449	0.0053674	0	0	0	0	-0.048725	-0.0417109	-0.0504179	-0.0389258	-0.0062363	0.0023917	-0.0035198	0.00374435	-0.003846	-0.0007035	-0.00631915	0.0047049
	15.85	-0.0580923	-0.0524818	-0.0486258	-0.0393746	0.0085303	0.0042803	0.00244935	0.00034565	0	0	0	0	-0.0479868	-0.0462137	-0.0508124	-0.0449353	0.00116245	0.00011995	0.0058257	0.00358935	-0.00239325	0.00623475	-0.0057469	0.0062209
	16.35	-0.0636348	-0.0546434	-0.0499653	-0.0431131	-0.0022877	0.00013955	-0.0005609	0.0005019	0	0	0	0	-0.053267	-0.0514392	-0.0506037	-0.0458276	-0.0097743	0.0001532	-0.0019343	0.00407435	-0.00537075	0.00115725	-0.0086654	0.00240865
	16.85	-0.059491	-0.0537321	-0.0499466	-0.0471039	0.0049193	-0.0001037	0.0012481	0.00279665	0	0	0	0	-0.0551205	-0.0498149	-0.0470441	-0.0432761	-0.0005673	-0.0023158	0.00102145	0.00696035	0.00039625	-0.002062	0.0021296	0.0009149
	17.35	-0.064458	-0.0651363	-0.0536776	-0.0486048	0.00019305	-0.0113237	0.00033185	-0.00108835	0	0	0	0	-0.059852	-0.0600115	-0.0529222	-0.0382398	-0.0040923	-0.0119773	-0.00385155	0.0067936	-0.00183875	-0.0107752	-0.00409815	0.0050704
	17.85	-0.0634728	-0.0652146	-0.0526921	-0.0418224	0.0003663	-0.00427845	0.0041686	0.0025399	0	0	0	0	-0.0555513	-0.0571092	-0.0501744	-0.0495085	-0.0033898	-0.00566905	0.0100445	0.00431935	0.0008885	-0.0006905	0.00287935	0.0023159
	18.35	-0.0715285	-0.0651046	-0.0533033	-0.0485578	-0.0064912	0.00408905	0.00326385	0.00430015	0	0	0	0	-0.058478	-0.0616404	-0.0554529	-0.049892	-0.012357	-0.0103313	0.0046317	0.0046516	-0.00837125	-0.00836975	0.0042411	0.00814865
	18.85	-0.0594785	-0.0719048	-0.0565276	-0.0445486	0.00104105	-0.0034837	-0.0018169	0.0019399	0	0	0	0	-0.0553548	-0.0512829	-0.0580414	-0.0468121	0.00290095	0.00183995	0.00551795	0.0038506	0.0010485	-0.00064425	-0.00111015	0.0051889
	19.35	-0.0688775	-0.0530026	-0.0646616	-0.0491749	0.00068055	-0.0009697	-0.00068915	0.0109427	0	0	0	0	-0.0602026	-0.0518569	-0.0542887	-0.046455	-0.0047223	-0.00039855	-0.00026255	0.0100098	-0.00017275	-0.0004865	-0.00446265	0.0070549
	19.85	-0.0587466	-0.0694653	-0.0555161	-0.0570736	-0.0023097	-0.00227545	-0.00169715	0.00244065	0	0	0	0	-0.0512708	-0.059373	-0.0537474	-0.048945	-0.0055008	-0.00999205	0.00066795	-0.0001494	0.002548	-0.0078335	-0.00338015	0.00538165
	20.35	-0.0689668	-0.0647658	-0.0572126	-0.0445621	0.00880405	-0.0008292	-0.00048415	0.00357615	0	0	0	0	-0.0558595	-0.0484209	-0.0552796	-0.0521323	-0.00524055	0.00174445	0.00291295	0.0039346	0.0009095	-0.00091275	0.0014066	0.00637365
	20.85	-0.0739188	-0.0608489	-0.0560884	-0.0480196	-0.0008427	0.0030853	-0.0015629	0.00466315	0	0	0	0	-0.063054	-0.0575287	-0.0590269	-0.055469	-0.00913705	0.0016527	0.00361195	0.00237835	-0.0019545	-0.00015375	-0.0023354	0.00173265
	21.35	-0.0740441	-0.0646843	-0.0624336	-0.0588449	-0.0021032	-0.00077895	0.00359635	-0.0046366	0	0	0	0	-0.0690541	-0.0666944	-0.0600014	-0.0495775	-0.0077963	0.0002972	0.0037977	-0.0003049	-0.0108593	-0.000649	-0.00483765	-0.0002866
	21.85	-0.0716871	-0.0599256	-0.0619436	-0.0551509	0.0004133	-0.0034877	-0.0028514	0.0069939	0	0	0	0	-0.0636743	-0.0639365	-0.0608084	-0.0492665	-0.00400905	-0.0068463	0.00562945	0.0074801	-4.925e-05	-0.00353375	-0.00354915	0.00939765
	22.35	-0.0746796	-0.0671439	-0.0677868	-0.0583634	-0.00027995	0.0010358	-0.0008289	0.0051724	0	0	0	0	-0.0616946	-0.0589872	-0.0645746	-0.0543488	-0.00263805	0.00153445	0.00421995	0.0072391	-0.0017635	0.00064075	-0.0029699	0.0029969
	22.85	-0.0729793	-0.0700269	-0.0613353	-0.0538404	-0.00342845	0.00605905	0.00310785	0.00320765	0	0	0	0	-0.0619336	-0.0682584	-0.0585841	-0.0548413	-0.0036903	-0.00434755	0.00598145	0.00949985	-0.00565125	-0.00170375	-0.00376965	0.0107884
	23.35	-0.0747016	-0.0611381	-0.0751828	-0.0519471	0.00528155	0.0057283	-0.0080344	0.00494965	0	0	0	0	-0.0661626	-0.0547657	-0.0706312	-0.0501411	-0.00665355	0.0022852	-0.0010608	0.00932085	-0.00366	0.0047015	-0.0101909	0.00656265
	23.85	-0.064233	-0.0752838	-0.0634604	-0.0569321	0.0058788	-0.00512145	0.0010161	0.0110156	0	0	0	0	-0.0582758	-0.0689904	-0.0620684	-0.0507043	0.00459545	-0.0084233	0.0026087	0.0102811	0.0058645	-0.00167775	-0.0029459	0.0116594
	24.35	-0.0808353	-0.0765784	-0.0604473	-0.0498564	-5.02e-05	-0.0013382	-0.00383015	0.00986965	0	0	0	0	-0.0736091	-0.0731549	-0.0630511	-0.0520958	-0.0069783	-0.0072908	0.00083595	0.00764485	-0.0105275	-0.00737575	-0.00196115	0.0153164
	24.85	-0.0878581	-0.0744134	-0.0585538	-0.0580304	0.00095205	-0.0022147	-0.00379815	0.0027009	0	0	0	0	-0.0744783	-0.0702984	-0.0639804	-0.0599073	-0.00898355	-0.0028463	0.0094482	0.0118324	-0.0100883	-0.00712225	0.00139085	0.00717815
	25.35	-0.0710623	-0.0723441	-0.0618206	-0.0511186	0.00201905	-0.0071557	-0.00493565	0.0047489	0	0	0	0	-0.0687966	-0.0725095	-0.0653289	-0.0581678	0.0002077	-0.00028105	-0.0022188	0.0085646	0.0024545	-0.0059675	-0.00380415	0.00191865
	25.85	-0.0768368	-0.0807093	-0.0660378	-0.0544448	0.0007778	-0.00324895	0.00237585	0.0050004	0	0	0	0	-0.0687168	-0.0643169	-0.0663287	-0.0617095	0.00160145	0.0017222	-0.0013823	0.00613685	0.00180075	-0.0119918	-0.00480765	0.0094464
	26.35	-0.0834393	-0.0720558	-0.0588343	-0.0474646	-0.00159295	0.00275255	-0.00197415	0.00627615	0	0	0	0	-0.0782908	-0.0644002	-0.0671236	-0.0573856	-0.0051738	-0.00135455	0.00059195	0.00961085	-0.00052775	-0.00051425	-0.00671815	0.00725965
	26.85	-0.0791075	-0.0783946	-0.0711998	-0.0607799	0.00092755	-0.0016672	-0.0013904	0.0039979	0	0	0	0	-0.069792	-0.0748655	-0.0649384	-0.0690726	-0.00676455	-0.0023588	0.0001817	0.0016951	-0.000319	-0.0031035	-0.00292365	0.0024079
	27.35	-0.0772688	-0.0821499	-0.0663873	-0.0625056	-0.0100094	-0.00187345	-0.0005089	0.00082915	0	0	0	0	-0.0776981	-0.0704347	-0.0629007	-0.0605908	-0.00917905	-0.0011853	0.0072657	0.00423235	-0.00847025	-0.00057575	0.0006806	-0.00214335
	27.85	-0.0859978	-0.0819351	-0.0774396	-0.0639361	-0.00258295	-0.00389045	0.00527435	0.0022929	0	0	0	0	-0.0641863	-0.079039	-0.0676517	-0.0672356	-0.0025893	2.42e-05	0.00534795	0.00591385	-0.00323425	-0.009757	-0.00562865	-0.0020201
	28.35	-0.0811908	-0.0803623	-0.0714783	-0.0620336	0.0008243	-0.00623545	-0.0094194	0.0083924	0	0	0	0	-0.0798591	-0.0725914	-0.0688857	-0.0606851	-0.00751905	-0.0028198	0.0086222	0.00735935	-0.006851	-0.00666225	-0.00034265	0.00676565
	28.85	-0.0836693	-0.0730449	-0.0645078	-0.0616546	-0.0004447	0.00472705	0.0027876	-0.00278385	0	0	0	0	-0.0769813	-0.0729084	-0.0658132	-0.0589015	-0.00536405	0.00205795	0.0080747	0.0078671	-0.000258	-0.00454175	-0.00195065	0.0093644
	29.35	-0.0781818	-0.0820551	-0.0698921	-0.0556366	-0.00392445	-0.0026362	-0.00392715	0.00591865	0	0	0	0	-0.0708058	-0.0740882	-0.0702397	-0.0615155	-0.0056168	0.00491195	0.00067395	0.0047981	-0.002372	-0.00074225	-0.00294065	0.0058629
	29.85	-0.0840201	-0.0810233	-0.0711543	-0.0663133	-0.00264945	-0.00087445	0.00731435	0.00275365	0	0	0	0	-0.0707168	-0.0721465	-0.0637941	-0.0662653	-0.00211755	0.00251195	0.00810695	0.0041041	-0.00185225	-0.0047485	-0.00269115	0.0036024
	30.35	-0.0857815	-0.0802601	-0.0706173	-0.0621936	-0.00134695	-0.0037342	0.0011356	-0.0026741	0	0	0	0	-0.0791365	-0.0753854	-0.0690362	-0.0664458	-0.00847105	-0.00505055	0.00374745	0.0136546	-0.00635475	-0.00828175	-0.00347415	0.0119649
	30.85	-0.0871388	-0.0848106	-0.0737679	-0.0616221	-0.00210345	-0.00303345	-0.0020794	0.0038999	0	0	0	0	-0.07751	-0.0889174	-0.0628339	-0.0673726	-0.0024188	-0.0023718	0.00345695	0.0077371	0.00229375	-0.0069925	-0.0043474	0.0100021
	31.35	-0.0892186	-0.0891691	-0.0763291	-0.0577424	-0.00810545	-0.00520295	0.0039811	0.0024304	0	0	0	0	-0.0760991	-0.0848737	-0.0671894	-0.0613593	-0.0068128	-0.0070863	0.0077672	0.0140398	-0.0024575	-0.0133035	-0.00347365	0.0139881
	31.85	-0.080589	-0.0905179	-0.0765531	-0.0679324	0.0038278	-0.0009742	-0.00432765	-0.0001541	0	0	0	0	-0.0668175	-0.0729837	-0.0755979	-0.0667748	0.00958995	-0.0025123	0.00861495	0.0023151	0.00325275	-0.00699875	-0.0029064	-0.0001411
10 minute time point:
	Vehicle	OZITX
	0.0003348	-0.00612855
	-0.00066095	-0.0067103
	-0.0014944	0.0051627
	4.715e-05	0.00073535

## Sheet: Figure 4B
	Veh				FSK - Rop				FSK - Veh				OZITX - Veh				OZITX - FSK - Rop				OZITX- FSK - Veh
Time, minutes	n = 1	n = 2	n = 3	n = 4	n = 1	n = 2	n = 3	n = 4	n = 1	n = 2	n = 3	n = 4	n = 1	n = 2	n = 3	n = 4	n = 1	n = 2	n = 3	n = 4	n = 1	n = 2	n = 3	n = 4
-2	0.0139222	0.0139018	0.00109895	-7.985e-05	0.00100245	-0.0015831	-0.0015168	0.00057105	0	0	0	0	0.0138878	0.0144766	0.00263295	-0.0070344	-0.0001706	-0.00209695	-0.00189635	0.00133135	0.00304075	0.0015306	-0.0021497	0.00115835
-1.5	-0.0019278	-0.00031475	0.00288445	0.00144015	-0.00155405	-0.0012376	0.00035595	-0.00031445	0	0	0	0	-0.0004339	0.0029201	0.00497795	0.00656785	-0.0035341	-0.00154295	-6.26e-05	-0.0001034	-0.00090175	-0.0010659	0.00053055	0.0032906
-1	0.00218695	-0.0029095	0.0009397	-0.0018521	0.0028157	0.00219015	-0.00146605	0.0012603	0	0	0	0	0.00046185	-0.00022565	-0.0022608	0.00063835	0.00059015	0.00148605	0.0009649	-0.00062465	0.0030975	0.0003666	0.00052405	-0.0026439
-0.5	-0.00638855	-0.005951	-0.0023808	-0.00060135	-0.00257455	-0.0017656	0.00366645	-0.0032387	0	0	0	0	-0.00411915	-0.00985815	0.0001837	-0.0004094	0.0028879	0.0009283	0.0006184	-0.00069715	-0.00157375	-0.00266765	0.0005873	-0.00267015
0	-0.0077928	-0.0047265	-0.0025423	0.00109315	0.00031045	0.00239615	-0.00103955	0.0017218	0	0	0	0	-0.00979665	-0.0073129	-0.0055338	0.0002376	0.00022665	0.00122555	0.00037565	9.385e-05	-0.00366275	0.00183635	0.0005078	0.0008651
0.85	0.0278714	0.0228723	-0.0013823	-8.785e-05	0.00230045	-0.0019356	-0.0015008	0.0034458	0	0	0	0	0.0341453	0.0154831	-0.00117455	0.00253585	0.0033859	0.0011963	0.0001744	0.00375335	0.00446175	0.0032436	2.505e-05	0.0033291
1.35	0.00554445	0.007903	-0.00322355	-0.0043561	-0.0026898	0.00210665	0.00123445	0.00129255	0	0	0	0	0.0079896	0.0121191	-0.0045378	-0.00078965	0.00198365	0.00110555	0.0018219	-0.00016765	0.0032475	0.00023785	0.00037105	-0.0011164
1.85	0.00130845	-0.00175575	-0.00416305	-0.0036171	0.0011202	0.0017594	0.00598245	-0.0008362	0	0	0	0	-0.0038524	-0.00068115	-0.0049978	0.0013271	0.0029724	-0.00296945	0.00190765	0.0003851	0.00481525	-0.0016859	0.00282155	-0.0034149
2.35	-0.00362305	-0.008211	-0.0058143	0.00209465	0.00243245	0.0076319	0.0082067	0.00585105	0	0	0	0	-0.0103492	-0.00445965	-0.00406655	0.00314285	-8.1e-06	-0.0016912	0.00153515	0.00159485	0.000883	0.00079135	0.0008698	0.00029785
2.85	-0.00687755	-0.00936425	-0.00067455	-0.0020346	0.0051357	0.0097259	0.0145582	0.00890505	0	0	0	0	-0.0115159	-0.00808965	-0.00961855	0.0007561	0.0017849	-0.00322995	-0.00151335	0.00070435	-0.000955	-0.00113965	0.0002068	-0.00170965
3.35	-0.0106458	-0.0059345	-0.0056203	-0.0029866	0.00917695	0.0143469	0.01579	0.0158578	0	0	0	0	-0.0087589	-0.00688815	-0.00488355	0.0004851	0.00014465	-0.00092645	0.0011964	0.00460785	0.0007585	0.00066335	0.00364755	-0.00010165
3.85	-0.0160481	-0.006913	-0.0029168	-0.0012821	0.00985995	0.0228622	0.0268785	0.0178863	0	0	0	0	-0.0180384	-0.0035184	-0.00414205	0.0061041	0.00229715	0.0008288	0.0040834	0.00387885	-0.00049625	-0.0015944	0.0033568	0.0020196
4.35	-0.0118268	-0.005338	-0.0092723	0.00263765	0.0059502	0.0260194	0.027713	0.0191573	0	0	0	0	-0.0141502	-0.0039834	-0.00958855	-0.00109415	0.00111215	0.00245055	0.00038515	6.66e-05	0.00224575	0.00012535	-0.0004092	-0.0014799
4.85	-0.015077	-0.0106893	-0.0091463	-0.00350235	0.0109457	0.0311037	0.0345329	0.0269663	0	0	0	0	-0.0149652	-0.0043319	-0.0088653	-0.00040165	0.00148315	-0.00066645	0.00450915	0.0047776	-0.0030175	-0.0017464	0.00303105	0.0032386
5.35	-0.0163873	-0.0120742	-0.00580805	0.00048915	0.0114824	0.0354691	0.0381437	0.0264238	0	0	0	0	-0.0107319	-0.00674615	-0.0075548	0.00416235	0.0038354	-0.0010382	0.00456715	0.00562535	0.0013925	-0.00251465	0.0022038	0.00351285
5.85	-0.0172511	-0.0088585	-0.00834655	-0.00040185	0.012272	0.0417706	0.0383017	0.0335553	0	0	0	0	-0.0196704	0.00055685	-0.0074973	0.0024986	-0.00042235	-0.00053895	0.00341065	0.00504385	-0.002866	0.00269635	0.00400105	0.00579785
6.35	-0.0210093	-0.008164	-0.0104418	-0.0038771	0.0183307	0.0447836	0.0403719	0.0286733	0	0	0	0	-0.0151489	-0.00878115	-0.00755305	-0.00318215	-0.0016056	-0.00111045	0.0039489	0.00228435	-0.000201	-0.0024134	0.00509255	0.00278085
6.85	-0.0218616	-0.00427	-0.0083803	-0.00252335	0.019794	0.0541156	0.0423087	0.0308355	0	0	0	0	-0.0204024	-0.0032804	-0.0061018	0.00215935	0.00045965	-0.00120295	0.00419715	0.0060296	0.0006365	0.00264035	0.0020928	0.0005776
7.35	-0.0212878	-0.0127985	-0.0128548	-0.0060946	0.0145524	0.0485947	0.0431597	0.0345568	0	0	0	0	-0.0135826	-0.00726915	-0.0082603	-0.00699915	0.0030984	-0.00484745	0.0060984	0.00359585	0.0028685	-0.0047059	0.00148255	-0.00229115
7.85	-0.0279805	-0.003292	-0.0125843	-0.00296685	0.0133362	0.0531517	0.0446385	0.0318553	0	0	0	0	-0.0228919	-0.0038619	-0.0113551	-0.0003729	4.815e-05	-0.0001822	0.00408215	0.0077336	-0.002058	0.00053135	0.0032923	0.0066551
8.35	-0.0228903	-0.00890275	-0.0125856	-0.0031281	0.0172212	0.0573397	0.0406584	0.0348798	0	0	0	0	-0.0234827	-0.00146465	-0.011528	-0.0004509	0.00436465	-1.195e-05	0.00853965	0.0070221	0.00334625	0.00254835	-0.00090095	0.0073916
8.85	-0.0234398	-0.007336	-0.0159621	-0.00477035	0.015832	0.0560976	0.0408132	0.0278728	0	0	0	0	-0.0238177	-0.00332815	-0.0120848	-0.0064704	0.00163465	0.0012413	0.0055419	0.0055801	0.00242425	0.00244835	-0.0015862	0.0040201
9.35	-0.0220613	-0.0109685	-0.0107478	-0.0061136	0.0181625	0.0574924	0.042585	0.0300396	0	0	0	0	-0.0167119	-0.0032529	-0.012558	0.0002026	0.00393165	0.0041413	0.00970315	0.00290735	0.00837975	0.0043966	0.00277055	0.0032061
9.85	-0.0203693	-0.0175737	-0.0136043	-0.0081956	0.0175457	0.0568379	0.040241	0.032175	0	0	0	0	-0.0197261	-0.0084089	-0.0112911	-0.0059919	0.00481265	-0.00193195	0.0081959	0.0052291	0.003581	-0.0003939	0.0019358	0.00308635
10.35	-0.0285423	-0.010269	-0.0188663	-0.00489385	0.0182955	0.0550829	0.041356	0.0311556	0	0	0	0	-0.0192849	-0.00668615	-0.0178088	-0.0016209	0.00228315	0.0050448	0.0062059	0.00828385	0.00426575	0.0028701	0.00497505	0.0035581
10.85	-0.019657	-0.0124348	-0.0152068	-0.0101534	0.0212459	0.0521271	0.0413452	0.0284886	0	0	0	0	-0.0208349	-0.0086029	-0.0146828	-0.00527365	0.0070284	0.0049298	0.0120714	0.0049856	0.00494575	0.0040691	0.00548955	-0.0015354
11.35	-0.0238848	-0.012981	-0.0142113	-0.0053266	0.0186554	0.0516104	0.0384442	0.0290331	0	0	0	0	-0.0160719	-0.0056034	-0.0151308	-0.0024119	0.00435815	0.00277705	0.0105147	0.0067476	0.00627075	0.00209785	0.00692105	0.00909385
11.85	-0.0334438	-0.0149628	-0.0235586	-0.00722835	0.0148869	0.0465706	0.0325585	0.0257901	0	0	0	0	-0.0255557	-0.0121601	-0.0148778	-0.00317665	0.0073419	0.00374405	0.0068714	0.00643985	0.0037305	0.00103335	0.00094205	0.00257885
12.35	-0.0291413	-0.0184728	-0.0209003	-0.0087381	0.0137977	0.0463789	0.0370792	0.0273135	0	0	0	0	-0.0227677	-0.0124496	-0.0154778	-0.0014079	0.0058709	-0.00247745	0.0115959	0.0066601	0.0072135	-0.0029184	0.00722155	0.00794335
12.85	-0.0325748	-0.0149705	-0.0212286	-0.0042196	0.0108017	0.0486012	0.0315884	0.0263733	0	0	0	0	-0.0320364	-0.00841515	-0.0186098	-0.00661165	-0.00056485	0.00628455	0.00920865	0.00778835	0.0036225	0.00348035	0.00148355	0.0087801
13.35	-0.0334033	-0.0146748	-0.0271511	-0.0131526	0.0082102	0.0456979	0.02754	0.0227871	0	0	0	0	-0.0280094	-0.0133127	-0.0231461	-0.0110946	0.0032379	-0.00020145	0.0060949	0.00763235	0.000812	0.00604135	0.00243405	0.00664835
13.85	-0.0417643	-0.0187077	-0.0235173	-0.0176146	0.0119084	0.0492489	0.0300462	0.0210095	0	0	0	0	-0.0235859	-0.0139136	-0.0219811	-0.0117999	0.00694615	0.00209055	0.00650565	0.00802885	0.0044775	0.00654885	0.0010698	0.0094766
14.35	-0.0361185	-0.0211835	-0.0237798	-0.0120191	0.0096647	0.0389421	0.0313119	0.0226566	0	0	0	0	-0.0276339	-0.0164089	-0.0192811	-0.00849515	0.00875965	0.00036855	0.0084764	0.0116161	0.005258	-0.00116515	0.0082953	0.0102389
14.85	-0.0283693	-0.0245348	-0.0267328	-0.0116499	0.00854695	0.0371457	0.0266542	0.0249243	0	0	0	0	-0.0317282	-0.0145574	-0.0249703	-0.0073314	0.0054479	0.00159005	0.0086099	0.0161856	0.00676375	0.00117035	0.00112855	0.0054416
15.35	-0.0317978	-0.0259845	-0.0229968	-0.0150714	0.0154714	0.0394822	0.0238392	0.0162833	0	0	0	0	-0.0346612	-0.0194517	-0.0228245	-0.0152952	0.0019379	-0.0002642	0.0114274	0.0117158	0.00603925	-0.00163315	0.0031923	0.0088961
15.85	-0.0325723	-0.0234648	-0.0283568	-0.0191568	0.0093262	0.0330724	0.0254485	0.0172066	0	0	0	0	-0.0348707	-0.0146464	-0.0243995	-0.0147686	0.00485415	0.0009963	0.0118994	0.00905385	0.002376	0.0024631	0.00722955	0.00837235
16.35	-0.0357323	-0.020214	-0.0285818	-0.0172646	0.0113224	0.0358784	0.0193555	0.0220793	0	0	0	0	-0.0263669	-0.0113739	-0.0273013	-0.0144352	0.00868815	0.00918555	0.0041544	0.0106021	0.0098885	0.0064416	0.0025743	0.0090526
16.85	-0.0340053	-0.0254383	-0.0247916	-0.0200489	0.00947845	0.0381167	0.0244934	0.0164316	0	0	0	0	-0.0373351	-0.0147119	-0.0318766	-0.0139822	0.00661665	0.00421005	0.0088384	0.00717185	0.0033535	0.00566635	0.00300155	0.0072136
17.35	-0.0378608	-0.0328647	-0.0310736	-0.0217471	0.00578745	0.0354424	0.0177662	0.0155373	0	0	0	0	-0.0417281	-0.0200009	-0.0354295	-0.0168446	0.0057519	0.0018158	0.0077154	0.00868585	0.005259	0.0058356	0.00378105	0.0072831
17.85	-0.0402388	-0.0339285	-0.0372086	-0.0226486	0.0080247	0.0315239	0.0187532	0.0138738	0	0	0	0	-0.0438634	-0.0238974	-0.0344836	-0.0229479	0.0021674	0.00222205	0.00691715	0.0116659	0.00548675	0.00104685	-0.0015122	0.0052596
18.35	-0.0448718	-0.0257982	-0.0396758	-0.0178868	0.0122665	0.0357331	0.0195467	0.0171433	0	0	0	0	-0.0341332	-0.0231157	-0.0374613	-0.0186879	0.0043584	0.0047803	0.0091414	0.00609085	0.0036355	0.0040876	0.00138155	0.00579935
18.85	-0.049095	-0.0351933	-0.0416318	-0.0203456	0.0037397	0.0265574	0.015483	0.0167063	0	0	0	0	-0.0428816	-0.0192931	-0.0300135	-0.0135496	0.0035749	0.0062993	0.00536065	0.0083946	0.000829	-0.00067765	0.0022468	0.0097021
19.35	-0.0446458	-0.030343	-0.0384331	-0.0285669	0.00704395	0.0287387	0.016151	0.0134541	0	0	0	0	-0.0414031	-0.0225159	-0.0373858	-0.0231336	0.0120587	0.0053688	0.0138826	0.0098101	0.0060015	0.0039091	0.00037855	0.00835785
19.85	-0.047192	-0.0354532	-0.0412583	-0.0159918	0.0085782	0.0296444	0.0196175	0.0127558	0	0	0	0	-0.0475167	-0.0270744	-0.0375233	-0.0245409	0.00486415	0.0032858	0.0118344	0.0077271	0.00631	0.0021061	0.00281705	0.0123506
20.35	-0.0522123	-0.0282433	-0.0374003	-0.0336801	0.00182495	0.0284521	0.0151874	0.0128596	0	0	0	0	-0.0489929	-0.0188106	-0.0376103	-0.0235089	0.00047315	0.0101251	0.0113286	0.0117451	-0.00346375	0.0045391	0.00851805	0.00219885
20.85	-0.0588055	-0.032427	-0.039497	-0.0230194	0.0035732	0.0231299	0.0165227	0.0116755	0	0	0	0	-0.0557182	-0.0216821	-0.0400268	-0.0224054	0.0031964	0.00502205	0.0068799	0.00647535	0.00290975	0.0031726	-0.0010587	0.0076936
21.35	-0.047982	-0.0332013	-0.0432683	-0.0231593	0.0068722	0.0256946	0.0184322	0.0191313	0	0	0	0	-0.0460316	-0.0255114	-0.0366138	-0.0228792	0.00374515	0.0067388	0.00461715	0.00994035	0.006342	0.00503435	0.00576905	0.0140161
21.85	-0.0523225	-0.037306	-0.0503993	-0.0211189	0.0123194	0.0318069	0.0119917	0.0155786	0	0	0	0	-0.0503414	-0.0161051	-0.0397598	-0.0219786	0.00431565	0.010952	0.00624665	0.0093196	0.00587725	0.0109671	0.0006983	0.00879035
22.35	-0.0556096	-0.037817	-0.0371391	-0.0248829	0.00881695	0.0196056	0.0154199	0.0152188	0	0	0	0	-0.0509419	-0.0284451	-0.0406813	-0.0310781	0.0093794	0.00263255	0.0120829	0.0115811	0.0108888	0.0057021	0.00463505	0.0101924
22.85	-0.05774	-0.0432937	-0.0485545	-0.0344521	0.0052427	0.0200434	0.0104362	0.0111466	0	0	0	0	-0.0534599	-0.0283669	-0.0427338	-0.0331056	0.0035779	0.0049963	0.0071649	0.0100169	0.004796	0.0084706	-0.0010962	0.00873485
23.35	-0.0571308	-0.045681	-0.0496028	-0.0258704	0.00426045	0.0178189	0.0115715	0.0182758	0	0	0	0	-0.0553237	-0.0322771	-0.0510288	-0.0246461	0.0027044	0.0074348	0.0088569	0.0098231	0.00406475	0.0044101	0.00058755	0.0163843
23.85	-0.0561145	-0.0423622	-0.0440848	-0.0371334	-0.00158355	0.0222959	0.0138049	0.0121898	0	0	0	0	-0.0529971	-0.0302976	-0.0437206	-0.0277949	0.00436365	0.0073933	0.00952565	0.00827835	0.00742425	0.00115935	0.0030068	0.0064171
24.35	-0.0550313	-0.041146	-0.0522216	-0.0409396	0.0026427	0.0216876	0.0115525	0.0044248	0	0	0	0	-0.0598749	-0.0321786	-0.0490688	-0.0337421	-0.0053641	0.0110326	0.0038229	0.0079021	-0.00315325	0.0019446	-0.00112845	0.00387485
24.85	-0.0541798	-0.0429768	-0.0476113	-0.0352234	0.00904545	0.0179064	0.0154617	0.0097143	0	0	0	0	-0.0578282	-0.0360431	-0.0481358	-0.0353249	0.0078309	0.0032303	0.0115111	0.0092091	0.00591775	0.00235785	0.0086568	0.0090666
25.35	-0.0747183	-0.0519968	-0.0507438	-0.0410068	-0.00121205	0.0151827	0.0121137	0.0137773	0	0	0	0	-0.0573791	-0.0352782	-0.0534773	-0.0356969	-0.00340185	0.00831455	0.00171565	0.0103033	0.002891	0.00199885	-0.0006907	0.00940085
25.85	-0.0598685	-0.0532998	-0.049785	-0.0443334	0.0055037	0.0177382	0.0100972	0.0162248	0	0	0	0	-0.0594307	-0.0374644	-0.0503743	-0.0395829	0.00813315	7.155e-05	0.0115124	0.0107768	0.0101075	0.0043856	0.00316605	0.0092336
26.35	-0.0589643	-0.052799	-0.0526446	-0.0475746	0.0077892	0.0154281	0.0144787	0.00928105	0	0	0	0	-0.0631329	-0.0383321	-0.0539861	-0.0361131	0.00767015	0.0064513	0.0115079	0.0124288	0.00945075	0.0053606	0.0126023	0.0074321
26.85	-0.0622858	-0.0482918	-0.0506016	-0.0429886	0.0061047	0.0198677	0.0114187	0.00911655	0	0	0	0	-0.0642884	-0.0322669	-0.0511706	-0.0415659	0.0074429	0.0093283	0.0146881	0.0018456	5.625e-05	0.00826535	0.00773205	0.0109636
27.35	-0.0686373	-0.0487758	-0.0548011	-0.0342763	-0.00017455	0.0132386	0.0066672	0.011453	0	0	0	0	-0.0637559	-0.0361424	-0.0483768	-0.0340734	0.0030504	0.0057693	0.0106074	0.0174174	0.0092945	0.00028535	0.0007678	0.0175816
27.85	-0.0734153	-0.0567763	-0.0635936	-0.0324113	0.00384495	0.0149274	0.00681395	0.0071168	0	0	0	0	-0.0645021	-0.0407356	-0.05417	-0.0417659	0.0048854	0.00661005	0.0086354	0.0135079	-0.00069775	0.0030486	0.0046963	0.0104194
28.35	-0.07179	-0.0559622	-0.0549526	-0.0411031	-0.0006603	0.0110766	0.0138214	0.0154973	0	0	0	0	-0.0659069	-0.0425736	-0.0622523	-0.0281862	0.0060814	0.0002833	0.0114374	0.0186496	0.005438	0.00114385	0.0056428	0.0175979
28.85	-0.0629903	-0.0588587	-0.0569588	-0.0403006	0.0013822	0.0119566	0.0041892	0.010433	0	0	0	0	-0.0754117	-0.0392419	-0.0665718	-0.0391074	0.0023579	0.0036053	0.0103896	0.0118506	-0.00177675	0.0064736	0.00022505	0.0079141
29.35	-0.0699001	-0.058118	-0.0610313	-0.0422918	0.0023242	0.0115987	0.00686395	0.0142303	0	0	0	0	-0.0698919	-0.0461836	-0.0594163	-0.0405551	0.0062024	-0.00024745	0.00796665	0.0130111	0.004707	-0.0011124	0.0043938	0.0115756
29.85	-0.0631258	-0.060149	-0.0691253	-0.0450771	0.0013307	0.00924765	0.00939895	0.0110953	0	0	0	0	-0.0700409	-0.0483671	-0.0613708	-0.0446201	0.0026834	0.0039373	0.00173315	0.0139856	0.004376	-0.0020989	-0.0004032	0.0129984
30.35	-0.0742123	-0.0583995	-0.0664586	-0.0391138	0.0078137	0.00742965	0.0105502	0.0069263	0	0	0	0	-0.0674047	-0.0467804	-0.056676	-0.0461437	0.0075784	0.0014653	0.0114699	0.0101239	0.00334975	0.0022086	0.00471605	0.0118233
30.85	-0.0770485	-0.0731078	-0.0635148	-0.0424146	0.0078047	0.0095454	0.00725795	0.0111506	0	0	0	0	-0.0729689	-0.0482009	-0.0622376	-0.0343524	0.0088954	0.00407055	0.0100599	0.0127144	0.010434	-0.0016914	0.0046648	0.0146124
31.35	-0.0777643	-0.0647435	-0.0637591	-0.0486839	0.0025597	0.0104861	0.0019592	0.012423	0	0	0	0	-0.0789531	-0.0515371	-0.071234	-0.0439774	0.0044069	0.00030105	0.00666015	0.00934585	-0.002148	-0.0031354	-0.00183745	0.0159424
31.85	-0.0830818	-0.0614208	-0.0671023	-0.0481836	-0.00088955	0.0083659	0.0050322	0.0108135	0	0	0	0	-0.0775129	-0.0521979	-0.0609848	-0.0511919	-0.0049631	0.00359105	0.00893565	0.0149534	-0.0024135	-0.0008679	0.00357005	0.00877585
10 minutes stimulation
Vehicle	OZITX
0.0175457	0.00481265
0.0568379	-0.00193195
0.040241	0.0081959
0.032175	0.0052291

## Sheet: Figure 4C
	Veh				FSK - Rop				FSK - Veh				OZITX - Veh				OZITX - FSK - Rop				OZITX - FSK - Veh
Time, minutes	n = 1	n = 2	n = 3	n = 4	n = 1	n = 2	n = 3	n = 4	n = 1	n = 2	n = 3	n = 4	n = 1	n = 2	n = 3	n = 4	n = 1	n = 2	n = 3	n = 4	n = 1	n = 2	n = 3	n = 4
-2	0.0004426	0.0069581	-0.00216045	-0.00650695	-0.0012059	0.00086575	-0.000939	-0.0038565	0	0	0	0	0.0025079	0.0110694	0.0020456	-0.00680175	-0.00021905	0.0017748	-0.0005253	-0.0025508	-0.0025963	0.00333975	4.2e-05	-0.0024565
-1.5	0.0013821	0.00532285	0.0008938	0.0005893	0.00108485	-0.0012915	-0.0005725	0.00439075	0	0	0	0	0.00289265	0.00151435	-0.00054665	0.00223775	0.00239595	7.53e-05	0.0007622	0.00284145	0.0002677	-0.00024875	-0.00064725	0.00235875
-1	0.0010271	-0.0030099	0.00148755	0.00360205	0.0023556	0.002248	-0.00165575	0.001684	0	0	0	0	0.0018334	-0.0017644	-0.00324565	0.003104	-0.00113055	0.00080505	-0.00162605	0.0018802	0.0035697	-0.001077	0.00027775	0.00187225
-0.5	0.00264485	-0.0053439	0.00281105	-0.00369995	0.0001591	-0.000943	0.00315825	-0.001011	0	0	0	0	-0.00268335	-0.00837715	0.0033981	0.00436575	0.00164295	-0.00169345	0.00245445	-0.00277105	0.0004812	-0.00270675	0.00337225	-0.00097275
0	-0.00549665	-0.00392715	-0.00303195	0.00601555	-0.00239365	-0.00087925	9e-06	-0.00120725	0	0	0	0	-0.0045506	-0.00244215	-0.0016514	-0.00290575	-0.0026893	-0.0009617	-0.0010653	0.0006002	-0.0017223	0.00069275	-0.00304475	-0.00080175
0.85	0.0211764	0.0176939	0.0008893	0.00362655	-0.00124065	-0.00115425	-0.00433	1.725e-05	0	0	0	0	0.0248276	0.0253701	-0.00216265	-0.00030325	0.00062945	0.0025123	-0.00223355	0.0019937	-0.00060255	0.002412	-0.00150725	0.00202
1.35	0.0086686	0.0065186	-2.595e-05	-0.0014562	-0.0024229	-0.00168375	-0.00322925	-0.0011075	0	0	0	0	0.0114772	0.0087356	0.0007486	0.00248225	-0.00080405	0.00042005	-0.0024558	-0.00103755	-0.0007053	0.00145225	-0.00131875	-0.00104175
1.85	-0.0027534	-0.0010734	-0.0015192	-0.00109095	-0.00103765	-0.002445	-0.0019545	-0.0035255	0	0	0	0	0.0050474	0.0021701	-0.0034524	0.001893	0.00082145	-0.0010632	0.00148695	0.00014645	0.00036995	-0.0005615	-0.00033	-0.00036575
2.35	0.0025141	-0.0041329	0.00207405	0.0026303	-0.0015224	0.00287975	0.0017795	-0.0004905	0	0	0	0	0.0031794	0.0034546	0.0058471	0.00402275	-0.0010293	0.0011458	0.0028667	-0.00137805	0.00424195	0.0026845	0.00124425	-0.00220025
2.85	-0.00093415	-0.00024265	0.0012728	-0.0018242	0.0013701	-0.00102825	0.00386725	-0.00028725	0	0	0	0	0.0022974	-0.00256865	0.0045591	0.00412075	0.00311745	-0.00152345	0.00166945	-0.0001998	0.00199795	-0.000169	-0.00083575	-0.00335975
3.35	-0.0042969	0.0015831	0.00299005	0.00079555	-0.00106965	0.00231225	0.007635	0.0066555	0	0	0	0	0.0021754	0.0137014	0.0070426	0.00016675	-0.00142455	0.00206905	0.0026527	-0.0008113	0.0005352	0.00385675	0.0009165	0.0012805
3.85	-0.00371965	0.0028896	0.00221205	0.0074138	0.00660785	0.0053395	0.00810025	0.00732	0	0	0	0	-4.35e-06	0.00829635	0.00546385	0.00935125	0.00255345	0.0037298	0.0004247	0.0039567	0.00212195	0.00193625	0.0035685	0.0065285
4.35	0.0022846	0.00060335	0.00397805	0.00671755	0.00385035	0.00958675	0.00804125	0.0115145	0	0	0	0	0.00276865	0.0091841	0.0038636	0.00498525	-0.00011105	0.00213805	0.0026797	0.00042145	0.0038132	0.00516225	0.00075	0.00216225
4.85	-0.0014854	-9e-07	-0.00111645	0.0034238	0.0086551	0.005838	0.0145765	0.0140112	0	0	0	0	0.0023464	0.0071441	0.00530935	0.00276175	-0.00159105	0.0012648	0.0004392	0.00438345	0.0007637	-0.004589	0.00012575	-0.00057125
5.35	-0.0041764	0.0010051	0.00263055	0.0022268	0.0057836	0.0144017	0.020153	0.0178092	0	0	0	0	0.00075565	0.0118431	0.0108021	0.00696675	-0.0008238	1.13e-05	0.00117695	0.0005267	-0.0009673	0.00457475	0.00167925	-0.00071525
5.85	-0.0029059	0.0050976	0.00447605	0.00499055	0.0116373	0.019211	0.0325172	0.0190778	0	0	0	0	0.0019369	0.0097986	0.0092266	0.00430525	-0.00078955	0.00144655	0.00741845	0.00063945	0.0018492	0.00058525	0.00374775	0.00176275
6.35	0.0005971	0.00271085	-0.0030012	0.0083488	0.0124853	0.0219018	0.0299015	0.0269978	0	0	0	0	-0.00228935	0.0113294	0.00650035	0.0053885	0.00060195	0.00301105	0.0026757	-0.0004103	0.00311195	0.00556475	0.000912	0.00200875
6.85	-0.0017164	0.00194235	0.00222105	0.00938405	0.0161271	0.0249965	0.0374273	0.0331608	0	0	0	0	0.00339615	0.0065311	0.00663585	0.006584	0.0017997	0.00249905	0.00386045	0.00214195	0.00267845	0.004467	-0.00069575	0.00387475
7.35	-0.00590515	0.00715535	-0.00333295	0.0075438	0.0179696	0.0372845	0.0351137	0.0316515	0	0	0	0	0.0036454	0.0152171	0.0026256	0.006222	0.0005902	0.0049433	-0.0015603	0.0012177	-0.0027898	0.0067605	-7.5e-05	-0.00278425
7.85	-0.00077365	-0.00562315	-0.00402045	0.00375955	0.0188571	0.030678	0.0409275	0.0355133	0	0	0	0	0.0053819	0.00098585	0.0039286	-0.000218	0.00171795	-0.00171045	0.00303345	0.0004822	0.00158845	-0.0069515	-0.0007965	0.0016045
8.35	-0.0037189	-0.00104215	0.00080455	0.0028978	0.0177751	0.0402728	0.0475825	0.0311485	0	0	0	0	0.0040049	0.00878535	0.0018601	-0.002708	0.0003752	0.0002538	0.00403245	0.0006582	0.0017997	0.0015225	0.0012	-0.0009155
8.85	-0.00133965	0.0040476	-0.00166445	0.00081005	0.0210346	0.048694	0.0542043	0.0360393	0	0	0	0	0.00116565	0.0143289	0.0033081	0.00046725	0.00177095	0.00324605	0.00327445	0.00173645	0.0019422	0.006272	0.00439325	0.0009255
9.35	-0.0026884	-0.0021939	-0.00133195	0.00178505	0.0250953	0.042247	0.0544778	0.0359152	0	0	0	0	0.00682665	0.00685035	0.00689235	0.0107592	0.00213395	-0.0030377	0.00577995	0.0040412	0.00623645	0.00034625	0.003348	0.002063
9.85	-0.0074404	0.0053591	-0.00183495	0.0009158	0.0196136	0.054137	0.056127	0.0372652	0	0	0	0	-0.0004941	0.0145898	0.0036041	0.00404325	0.00225845	0.0023033	0.00436595	0.0042322	0.00169545	-0.00191075	0.00545525	0.003072
10.35	-0.0015444	-0.00072165	-0.00027195	0.0034273	0.0242864	0.0530405	0.05165	0.0378237	0	0	0	0	0.0092824	0.0111379	0.00321935	0.0033315	0.0056887	0.0053688	0.0027652	0.0082127	-6.655e-05	0.00011325	0.000895	0.004711
10.85	-0.0033484	0.00158785	-0.00341595	0.00724055	0.0223023	0.054157	0.061212	0.0339697	0	0	0	0	3.4e-06	0.0112069	0.00171035	0.0011215	-0.00109555	-0.0012292	0.00772045	0.0032972	0.00320595	0.00089475	0.003767	0.0059905
11.35	-0.0046464	0.0029816	-0.0010152	0.0102493	0.0220096	0.054129	0.056161	0.0358722	0	0	0	0	0.00126715	0.00642335	0.0074591	0.00845125	0.0030072	0.00222055	0.00733045	0.0025922	0.0037222	0.00107	0.00266525	0.00237825
11.85	-0.00307965	0.0001811	-0.0001632	0.0070063	0.0278166	0.0592055	0.051899	0.035511	0	0	0	0	0.0032699	0.0122684	0.00598335	0.0097345	0.0004632	0.00308555	0.0064512	0.0066262	0.0043397	0.00188875	0.0053965	0.00719425
12.35	-0.0078189	-0.0036934	-0.0065982	0.0066263	0.0235598	0.0530098	0.0518695	0.033377	0	0	0	0	0.0064709	0.0159829	0.0077721	0.003991	0.00111995	0.0014673	0.0045882	0.00520695	-0.0019263	-0.0010145	0.0030575	0.005964
12.85	-0.0045994	0.0022011	0.0030373	0.0049368	0.0210473	0.0545573	0.0548568	0.0309267	0	0	0	0	0.0004744	0.00832735	0.0108841	-0.00216625	-0.0004343	0.0045563	0.00686795	0.0011702	-0.0002428	0.0017745	0.0064155	0.00397
13.35	-0.00816715	-0.00283315	-0.0029117	0.00134005	0.0165191	0.054177	0.0489385	0.0265175	0	0	0	0	0.00551315	0.0074421	0.0105204	-0.004691	1.745e-05	0.00279105	0.00372145	-0.00060205	-0.00069855	-0.000799	0.0047045	0.001438
13.85	0.00188535	0.00038885	-0.0051122	0.00424405	0.0190308	0.0521115	0.046808	0.0270085	0	0	0	0	0.00779115	0.00428385	0.00429035	0.00156925	0.0027407	0.00066855	0.00710445	0.0078782	0.00268095	0.000715	0.0044505	0.003941
14.35	-0.0036809	-0.0040219	-0.0026242	-0.00293945	0.0144183	0.0510017	0.0443305	0.026953	0	0	0	0	0.00058665	0.0126721	0.0123771	0.000852	0.0033992	0.0024288	0.00721045	0.00510445	0.0023477	-0.001147	0.00508175	0.00613375
14.85	-0.0013584	-0.0004139	-0.0053167	-0.0032752	0.0185533	0.0561463	0.0441337	0.0267972	0	0	0	0	0.0048884	0.0145044	0.0071426	0.001172	0.0045642	0.0078688	0.0045572	0.0032077	0.00504845	0.007035	-0.0007805	0.00444625
15.35	-0.0032549	-0.0014834	-0.0050462	0.0018858	0.0213751	0.0494902	0.0456018	0.0253622	0	0	0	0	0.00859815	0.00699135	0.0139621	-0.00036625	0.0029772	0.0010248	0.0108547	0.0031412	0.00630095	0.00208125	0.00355275	0.00257825
15.85	0.00319085	-0.0014219	-0.00862245	-0.00017245	0.0157878	0.0449163	0.042709	0.0223572	0	0	0	0	0.0055519	0.0017531	0.0085346	-0.00533975	0.00600945	0.00383455	0.00715795	0.0023982	0.0058452	-0.0009445	0.00245825	0.00281975
16.35	-0.0069274	0.00603335	-0.0102742	0.00197705	0.0106433	0.0439983	0.0390327	0.0210605	0	0	0	0	0.0014344	0.0147691	0.00822985	0.000277	0.00891645	0.0053293	0.0070852	0.00344495	0.0012477	0.0049615	0.00515575	0.005706
16.85	-0.00197115	-0.00754365	0.00071755	0.00175255	0.0157203	0.042527	0.0395225	0.0216505	0	0	0	0	0.00377715	0.00744335	0.0106431	0.003248	0.00289895	0.0008953	0.00886845	0.0065567	0.0050592	0.0007575	0.00558625	0.00830375
17.35	-0.0060874	-0.00553865	-0.0107314	-0.0048507	0.0165289	0.0427655	0.0350943	0.01981	0	0	0	0	0.00373515	0.00380785	0.00513385	-0.0058585	0.00456395	0.0037063	0.00530945	0.0019067	0.0060262	0.004904	0.0048365	0.00198425
17.85	0.00125935	-0.0042254	-0.00971645	-0.00091345	0.0176766	0.0447102	0.0360188	0.0252425	0	0	0	0	0.0074299	0.0061556	0.0043736	-0.00273975	0.00892645	0.00457555	0.0078797	0.0061367	0.0086002	0.00688625	0.00347475	0.0093785
18.35	-0.00529965	-0.00457865	-0.0106175	-0.00730595	0.00945735	0.0417075	0.032986	0.0129997	0	0	0	0	0.0024364	0.0060966	0.0069516	-0.0053365	0.0011722	0.0017103	0.0062392	0.0014722	0.0025612	0.004567	0.006381	0.00272625
18.85	-0.0095954	-0.00678915	-0.0101127	-0.00749045	0.0110186	0.03514	0.0308308	0.0144412	0	0	0	0	0.00499115	-0.00242815	0.00045835	-0.0122387	0.0045262	0.00141905	0.00502195	0.00096445	0.00460245	0.00123175	0.003969	0.00327425
19.35	-0.00909865	-0.00706965	-0.0160099	-0.00835145	0.0103161	0.03543	0.0270848	0.0122223	0	0	0	0	-0.00387935	0.00530235	0.0050706	-0.00792075	0.0009692	0.00712555	0.00447095	0.0086302	0.00547345	0.00287925	0.00200475	0.003176
19.85	-0.00424015	-0.00353165	-0.0116462	-0.00242345	0.0157608	0.0329487	0.0272155	0.0155295	0	0	0	0	0.00318565	0.00485785	-0.0004109	-0.0091145	0.00719695	0.0069453	0.00382345	0.00562195	0.0091422	0.001502	0.00029275	0.0041515
20.35	-0.0179222	-0.0027179	-0.0171402	-0.0111419	0.0065971	0.0327148	0.0260965	0.0145728	0	0	0	0	0.00209265	0.00279035	4.835e-05	-0.015545	-0.0015698	0.0045278	0.00543895	-0.00311405	0.0017562	0.0031675	0.004836	0.001551
20.85	-0.00171265	-0.00589415	-0.0152122	-0.00608795	0.0136404	0.0280098	0.0248683	0.0137165	0	0	0	0	0.0008934	0.0019841	-0.00208865	-0.010958	0.0070002	0.0027918	0.0040832	0.0022232	0.00437145	-0.00060175	0.000274	0.00820725
21.35	-0.0134619	-0.0057994	-0.0142577	-0.0054417	0.0129266	0.0276932	0.0231423	0.0167242	0	0	0	0	0.0054994	0.0024606	0.0006321	-0.0125397	0.0075432	0.00523455	0.00984845	0.00250295	0.0033967	0.00801775	0.00411325	0.00606
21.85	-0.0116997	-0.0097729	-0.012296	-0.0051477	0.00665235	0.0326552	0.0237015	0.0139075	0	0	0	0	-0.0050866	0.0117741	0.0034261	-0.00710775	0.00168095	0.0088768	0.0121087	0.0055292	0.0019337	0.0104505	0.0103473	0.00201175
22.35	-0.0138249	-0.0031704	-0.0130142	-0.0092592	0.0115848	0.0309682	0.0270048	0.0138642	0	0	0	0	-0.00347585	0.0085316	0.0001051	-0.0129923	0.00699495	0.00956155	0.00733495	0.0039982	0.00379895	0.007307	0.007787	0.008885
22.85	-0.0154754	-0.0119904	-0.00832745	-0.00668095	0.00951285	0.0247927	0.027063	0.0200248	0	0	0	0	-0.0049976	-0.0077559	0.0020836	-0.00805425	0.00209795	0.0018638	0.00880045	0.0081562	0.0069117	-0.00122025	0.0038955	0.009826
23.35	-0.0114414	-0.0117664	-0.0155452	-0.0019312	0.0058421	0.026767	0.0250973	0.0135145	0	0	0	0	-0.00538685	-0.0016944	-0.0044379	-0.00596825	0.00386645	0.00685505	0.0071377	0.0119392	0.0028397	0.00782575	0.0057935	0.0076145
23.85	-0.0074539	-0.0062589	-0.018985	-0.0080602	0.00823835	0.0290983	0.0171253	0.01621	0	0	0	0	-0.0040871	0.00162885	-0.00365815	-0.014266	0.00229545	0.0047533	0.0014992	0.0058942	0.0061477	0.00753325	0.001429	0.004184
24.35	-0.0147981	-0.0114004	-0.0196817	-0.010574	0.00665985	0.0271005	0.0214803	0.009157	0	0	0	0	-0.0029486	0.0032066	-0.00119015	-0.0102222	0.0021672	0.0083013	0.0087457	0.0018677	0.0022947	0.00518225	0.00994225	0.00263625
24.85	-0.0197619	-0.0188899	-0.0162905	-0.011141	0.0046481	0.018726	0.0220137	0.0131212	0	0	0	0	-0.0076841	-0.0114961	-0.00284565	-0.0115583	0.0036617	0.00733955	0.00583095	0.0072562	0.0042097	0.00229475	0.0076935	0.0010795
25.35	-0.0187509	-0.0060519	-0.0158565	-0.0064357	0.00102035	0.0255422	0.0187583	0.013971	0	0	0	0	-0.0031781	0.00532085	-0.0026654	-0.018098	0.0040212	0.00706955	0.0093267	0.0020607	0.0064162	0.00751625	0.00413075	0.0106908
25.85	-0.0192549	-0.0104131	-0.0236897	-0.0175842	0.00387985	0.0232677	0.013825	0.00867175	0	0	0	0	-0.0072366	7.885e-05	-0.00798015	-0.0197915	0.00471795	0.00756555	0.0070817	-0.00185905	0.0051237	0.0106322	0.00153	0.00090275
26.35	-0.0102839	-0.0077459	-0.0235952	-0.01419	0.00750235	0.016945	0.013371	0.0157417	0	0	0	0	-0.00528035	-0.0046399	-0.0038639	-0.0138527	0.00637295	0.00320455	0.0056187	0.0061017	0.00685445	0.0048425	0.00130275	0.0063585
26.85	-0.0198719	-0.0207691	-0.0191375	-0.0216355	0.00263485	0.0185995	0.02279	0.0147168	0	0	0	0	-0.0056451	-0.00833565	-0.0009849	-0.0171485	0.00939495	0.00548605	0.00661895	0.00851795	0.0065147	0.00241825	0.00757625	0.00864325
27.35	-0.0172844	-0.0183624	-0.021208	-0.0158465	0.0082481	0.0228413	0.0178507	0.0123285	0	0	0	0	-0.00818385	-0.0024884	-0.00455065	-0.019783	0.00444895	0.0110811	0.0063982	0.00342145	0.00782845	0.008704	0.0077085	0.00685425
27.85	-0.0242219	-0.0228324	-0.0278107	-0.0201955	0.0043631	0.020694	0.0156775	0.00790575	0	0	0	0	-0.0104338	-0.0020069	-0.0109821	-0.0214515	0.0059702	0.0057313	0.0077487	0.0037427	0.0085662	0.00358175	0.00762025	0.0032185
28.35	-0.0155399	-0.0228081	-0.0172515	-0.0154022	0.0027456	0.015175	0.0189848	0.00972675	0	0	0	0	-0.0142106	-0.00394065	0.00077085	-0.021893	0.0057237	-0.0007012	0.00751495	0.0056722	0.00082995	0.003434	0.00893175	0.008123
28.85	-0.0220474	-0.0215476	-0.0186612	-0.0179507	0.0075711	0.01477	0.0182835	0.0127548	0	0	0	0	-0.0098961	-0.00350265	-0.00462215	-0.0292865	0.0040802	0.00284155	0.0132932	0.00325345	0.00216895	-0.00015675	0.009936	0.0031005
29.35	-0.0238181	-0.0240216	-0.0255597	-0.019358	-0.00167365	0.014606	0.014689	0.0098975	0	0	0	0	-0.0234088	-0.0110299	-0.0104176	-0.0198522	0.00054095	0.0039038	0.0047072	0.00712495	-0.00071955	0.0006345	0.009723	0.00795425
29.85	-0.0167411	-0.0212517	-0.0195497	-0.0194537	0.0038196	0.0123405	0.019638	0.0151763	0	0	0	0	-0.0107341	-0.00671015	-0.0064584	-0.024827	0.00772145	0.0031728	0.0120312	0.0082497	0.010378	-0.0012555	0.00690325	0.00697775
30.35	-0.0284999	-0.0265511	-0.0206667	-0.0251145	-0.00487815	0.013029	0.019443	0.0124847	0	0	0	0	-0.0156054	-0.0095094	-0.0052124	-0.0235955	0.00335695	0.00578305	0.0090042	0.0051292	0.0035747	0.0014735	0.00517025	0.0079595
30.85	-0.0215201	-0.0217579	-0.029352	-0.0202424	0.0052616	0.018927	0.0154435	0.0096405	0	0	0	0	-0.0128931	-0.0133901	-0.0041284	-0.0227925	0.0056547	0.0075738	0.0087257	0.00989695	0.00145145	0.00489325	0.00543925	0.0080045
31.35	-0.0328282	-0.0209934	-0.0281732	-0.0182622	0.0011791	0.016458	0.0138478	0.00943025	0	0	0	0	-0.00871085	-0.0148057	-0.00669515	-0.0272655	0.0065882	0.0107598	0.0114172	0.00534295	0.0071162	0.00676675	0.00569975	0.007817
31.85	-0.0243066	-0.0241726	-0.025593	-0.0287565	0.00763935	0.0175028	0.0171437	0.0114787	0	0	0	0	-0.0185054	-0.00872965	-0.0080999	-0.0299288	0.0112697	0.0084013	0.0112827	0.00429645	0.0084142	0.00190525	0.0073965	0.0109078
10 minute stimulation:
Vehicle	OZITX
0.0196136	0.00225845
0.054137	0.0023033
0.056127	0.00436595
0.0372652	0.0042322

## Sheet: Figure 4D
	Veh				FSK - Rop				FSK - Veh				OZITX - Veh				OZITX - FSK - Rop				OZITX - FSK - Veh
Time, minutes	n = 1	n = 2	n = 3	n = 4	n = 1	n = 2	n = 3	n = 4	n = 1	n = 2	n = 3	n = 4	n = 1	n = 2	n = 3	n = 4	n = 1	n = 2	n = 3	n = 4	n = 1	n = 2	n = 3	n = 4
-2	0.00668645	0.0094231	0.00623395	-0.00138865					0	0	0	0	0.00675135	0.00928345	0.0038837	0.0019851	-9.0375e-05	-8.06875e-05	-0.000151813	0.000188812	-0.000660062	0.00059675	0.00115744	0.000744
-1.5	-0.00045755	0.0024156	0.00092145	0.0011606	0.002379	-0.0002885	0.00112483	0.00247556	0	0	0	0	-0.0011719	0.0007332	1.47e-05	-0.0027824	1.3375e-05	-0.00137219	0.000119437	0.00320456	0.00371869	-0.00373075	0.000234437	0.001075
-1	-0.00344755	-0.0041699	-0.00144755	0.00167835	-0.0028465	0.00172975	-0.00181067	0.000787056	0	0	0	0	-0.0015299	-0.00172205	0.00218045	0.0021431	-0.00110288	0.000385313	-0.000522312	-0.00242794	-0.00260806	0.0022555	0.000730688	-0.00093075
-0.5	0.0008342	-0.0019444	-0.00266755	-0.0033039	0.0004675	-0.00144125	0.000685833	-0.00326261	0	0	0	0	-0.00207265	-0.00136155	-0.0016353	-0.0001944	0.00117988	0.00106756	0.000554687	-0.000965437	-0.000450563	0.0008785	-0.00212256	-0.00088825
0	-0.00361555	-0.0057244	-0.0030403	0.0018536	0.00062775	-0.00473075	-0.00245767	0.00164381	0	0	0	0	-0.0019769	-0.00693305	-0.00444355	-0.0011514	0.00329213	-0.00197119	-0.00346731	0.00148481	0.00567094	-0.00503025	-0.00256581	0.001056
0.85	0.0171055	0.0143776	-0.00793705	0.0037046	0.00107575	7.5e-06	-0.00135642	-0.00213886	0	0	0	0	0.0184788	0.0104195	-0.0065673	-0.00119465	0.00684263	0.00502281	0.00104944	-0.000320188	0.00690894	0.00231875	-0.00213431	-0.00101025
1.35	-0.00149605	-0.0047244	-0.00375755	-0.0047564	0.00243175	-0.004089	-0.00442717	0.000781222	0	0	0	0	-0.0033374	-0.00456805	-0.0065918	-0.00250615	0.00567712	0.00217506	0.00348869	-0.000865688	0.00515094	-0.00379625	0.000848688	-0.00175825
1.85	-0.00221055	-0.0071039	-0.00613055	0.0019096	0.0054775	-0.003331	0.00401833	0.00404681	0	0	0	0	0.00103485	-0.0006713	-0.00667155	-7.215e-05	0.00562063	0.00464681	-0.000584062	0.00158281	0.00499794	0.0016005	0.00159069	-0.0025265
2.35	-0.00327205	-0.00815315	-0.0003383	0.00467985	0.00477775	0.0003865	0.00309233	0.00280106	0	0	0	0	-0.0038954	-0.0056753	-0.0044678	-0.0020969	0.00372238	-0.000631937	0.00247619	0.00611156	0.00511919	0.0026705	0.00581794	0.00138925
2.85	-0.0072633	-0.00906315	-0.0112048	0.00182585	0.001654	0.0055795	-0.000351917	0.00621139	0	0	0	0	-0.0073144	-0.0042663	-0.0154178	-0.00178365	0.00514712	0.00555806	5.14375e-05	0.000787313	0.00664044	0.00882825	0.000981188	0.00289925
3.35	-0.0126008	-0.0052934	-0.018197	-0.00012015	0.0011805	0.00691	-0.00410167	0.00725072	0	0	0	0	-0.0204402	-0.00591005	-0.0124223	0.00098285	0.00321313	0.00378731	-0.00366356	0.00170181	0.00278594	0.00631075	-0.00498781	0.00039375
3.85	-0.0123858	-0.0007974	-0.010714	-0.00144315	0.0108565	0.0108205	0.00648608	0.00176297	0	0	0	0	-0.0100161	-0.00494155	-0.0106086	0.00039735	0.00552937	0.00537406	-0.00113981	-0.000919688	0.00460269	0.00234875	0.000345937	-0.0012015
4.35	-0.0115181	-0.00999265	-0.014083	-0.0024199	0.00741925	0.0093115	0.00699058	0.00640547	0	0	0	0	-0.0165919	-0.0028978	-0.0136086	-0.00257415	0.00113037	0.00564881	-0.00342956	0.000523812	0.00419419	0.00523175	0.00442494	-0.0006885
4.85	-0.0190288	-0.0085429	-0.0118325	-0.0033619	0.00807925	0.0135213	0.0168226	0.0146897	0	0	0	0	-0.0108147	-0.00425505	-0.0154291	-0.0037434	0.00204788	0.00203281	0.000883437	0.00178906	0.000923688	0.0054625	-0.00122931	0.00195275
5.35	-0.0147691	-0.00518515	-0.0153423	-0.00184115	0.0066085	0.0149418	0.0131128	0.0150617	0	0	0	0	-0.0107947	-0.00111655	-0.0172831	-0.0061529	0.00621537	0.0101001	0.00391244	0.00541081	0.00450494	0.00726825	0.00773394	0.0021985
5.85	-0.019435	-0.0025824	-0.0178928	-0.00558815	0.0114193	0.020742	0.0168213	0.0130588	0	0	0	0	-0.0260394	-0.0017893	-0.0158798	-0.00401715	0.00227762	0.00724381	0.00501119	0.00463981	-0.00121431	0.0073675	0.000704937	0.00077125
6.35	-0.019762	-0.00694315	-0.0216758	-0.00686865	0.0123875	0.0263257	0.0223798	0.00912814	0	0	0	0	-0.0175927	-0.00550605	-0.0256088	-0.0058644	0.00211063	0.00640581	-0.000952063	0.00161656	0.00555394	0.0073155	0.000520687	0.002346
6.85	-0.0225681	-0.0034014	-0.0179686	-0.00886015	0.0105457	0.0330522	0.0244173	0.00978206	0	0	0	0	-0.0169201	0.00098295	-0.0202216	-0.0100819	0.00231537	0.0128358	0.00183669	-0.00129569	9.41875e-05	0.0133295	0.00268994	-0.000287
7.35	-0.0179345	-0.0155651	-0.0196941	-0.0104902	0.017459	0.0295028	0.0263831	0.0116046	0	0	0	0	-0.0158089	-0.0084273	-0.0241605	-0.0082409	0.00567887	0.00378381	0.00177944	0.00684306	0.00767444	0.00406775	0.00293519	0.001805
7.85	-0.0152723	-0.0135049	-0.023872	-0.00946165	0.016779	0.0345885	0.0317633	0.0199425	0	0	0	0	-0.0169974	0.0006802	-0.0193126	-0.00943515	0.00947912	0.00998906	0.00187319	0.000642563	0.0120612	0.0150723	0.00393494	0.00297875
8.35	-0.0226888	-0.0145789	-0.0259108	-0.00828065	0.0188453	0.0396435	0.0295783	0.0188581	0	0	0	0	-0.0158939	-0.00846105	-0.0241238	-0.00577865	0.00374013	0.00975606	0.00263019	0.00531206	0.00459194	0.00945575	0.00252894	0.00817225
8.85	-0.0160078	-0.0160541	-0.0212323	-0.0130232	0.0177185	0.0356823	0.0362673	0.0156561	0	0	0	0	-0.0151462	-0.0145296	-0.0265023	-0.0121824	0.00715013	0.0110438	0.00744244	0.000767562	0.00658419	0.0082655	0.00694619	0.00149725
9.35	-0.0249456	-0.0192711	-0.0283163	-0.0102967	0.0208247	0.0354322	0.0315686	0.0180588	0	0	0	0	-0.0172944	-0.0137183	-0.0233548	-0.0122217	0.000977125	0.00473206	0.00296994	0.00539481	0.00661794	0.00413075	0.00879744	0.00412675
9.85	-0.0286831	-0.0101084	-0.0277723	-0.00637065	0.013731	0.0418388	0.0364766	0.0166582	0	0	0	0	-0.0261736	-0.0197875	-0.0283811	-0.0101729	0.00191162	0.00577031	0.00404069	0.00645806	-0.00166331	0.0101998	0.00569094	0.0053265
10.35	-0.030387	-0.0199259	-0.0317413	-0.0147269	0.0267068	0.0463623	0.0459506	0.0146394	0	0	0	0	-0.0251619	-0.0133186	-0.021919	-0.0147722	0.00807987	0.00968006	0.0116162	0.00573131	0.00977019	0.0117383	0.0120859	0.00177275
10.85	-0.026887	-0.0196217	-0.0295673	-0.0115609	0.023427	0.042564	0.0366186	0.0217197	0	0	0	0	-0.0371884	-0.022756	-0.0310133	-0.0127159	0.00863763	0.0110368	0.00332694	0.0122608	0.00954069	0.0101285	0.00581594	0.0120392
11.35	-0.0297166	-0.0266976	-0.0345993	-0.0112477	0.0251655	0.0436858	0.0408446	0.0255986	0	0	0	0	-0.0248079	-0.0175978	-0.0272268	-0.0131022	0.00152038	0.00698381	0.00665544	0.00540106	0.00626419	0.00575625	0.00623469	0.00392975
11.85	-0.0293083	-0.0234372	-0.0285786	-0.0137819	0.0300265	0.0440705	0.0410543	0.0162035	0	0	0	0	-0.0289449	-0.016765	-0.0333266	-0.0167377	0.00967663	0.0113548	0.00885969	0.00271231	0.00860769	0.0104528	0.0102812	0.00434025
12.35	-0.0285743	-0.0214777	-0.0304448	-0.0171059	0.0339298	0.0393155	0.0337458	0.0120571	0	0	0	0	-0.0226397	-0.0234938	-0.0418783	-0.0198687	0.0108901	0.0110953	0.00670144	0.00556056	0.0198302	0.008295	0.00173019	0.0052745
12.85	-0.0301848	-0.0255114	-0.026614	-0.0197164	0.024975	0.0412505	0.0355831	0.0148577	0	0	0	0	-0.0423736	-0.0228385	-0.0331858	-0.0196584	0.00404463	0.00864206	0.00551269	0.0107823	0.00716144	0.0082225	0.0106494	0.00813125
13.35	-0.030666	-0.0271539	-0.0310515	-0.0111261	0.0278163	0.03819	0.0347936	0.0191366	0	0	0	0	-0.0268246	-0.0249121	-0.0337486	-0.0115201	0.0172264	0.00840156	0.00947294	0.00814256	0.00993419	0.014114	0.00906419	0.00860125
13.85	-0.0390836	-0.0294436	-0.0427678	-0.0178567	0.0174723	0.0388802	0.0292478	0.0114469	0	0	0	0	-0.0333359	-0.0255265	-0.042452	-0.0233134	0.00285787	0.0104286	0.00458794	0.00748806	0.00664344	0.00901025	0.00542944	0.0035615
14.35	-0.0263728	-0.0266311	-0.0386688	-0.0148079	0.0348098	0.0446703	0.0297863	0.019302	0	0	0	0	-0.0267971	-0.0211441	-0.0369378	-0.0167387	0.00922813	0.0106618	0.0116514	0.00975731	0.0142107	0.0132515	0.0139749	0.0100035
14.85	-0.0436353	-0.0277491	-0.0377983	-0.0233846	0.0237802	0.041663	0.0297871	0.0145096	0	0	0	0	-0.0346859	-0.0271	-0.0388328	-0.0235706	0.00693087	0.0148653	0.00907494	0.00758831	0.00649619	0.0193448	0.00521169	0.00626175
15.35	-0.0366071	-0.0313479	-0.0326173	-0.0260446	0.015428	0.0326412	0.0286801	0.0193457	0	0	0	0	-0.0384582	-0.0335558	-0.0363651	-0.0272799	0.00580312	0.00770581	0.0102917	0.00944881	0.00599594	0.00544825	0.0115457	0.008095
15.85	-0.041929	-0.0374529	-0.0433745	-0.0212214	0.016036	0.0322653	0.0260558	0.0159321	0	0	0	0	-0.0360197	-0.0239905	-0.0454111	-0.0247396	0.0119329	0.0134656	0.00465819	0.00265631	0.00831019	0.009451	0.00920219	0.007808
16.35	-0.0447028	-0.0373457	-0.0370063	-0.0206384	0.011813	0.0312733	0.0313798	0.0124826	0	0	0	0	-0.0377824	-0.025564	-0.0396765	-0.0256167	0.00640813	0.0173611	0.0158434	0.00959506	0.0123562	0.0130708	0.00845519	0.0134953
16.85	-0.0425816	-0.0431099	-0.051472	-0.0173527	0.0179382	0.02918	0.0191386	0.0146614	0	0	0	0	-0.0473839	-0.0340423	-0.0467195	-0.0251806	0.00478612	0.0189648	0.00335819	0.0115763	0.00326619	0.0124157	0.00781244	0.00854975
17.35	-0.0438688	-0.0375376	-0.045625	-0.0162354	0.0126898	0.0273147	0.0206216	0.018642	0	0	0	0	-0.0489734	-0.0266868	-0.0510096	-0.0255552	0.00772413	0.0129131	0.0115492	0.0143811	0.00335844	0.0144973	0.00287819	0.0124852
17.85	-0.043334	-0.0383591	-0.0515698	-0.0322827	0.0200372	0.031997	0.0238683	0.0102414	0	0	0	0	-0.0426042	-0.027599	-0.0491513	-0.0355449	0.0138174	0.0185748	0.00993744	0.00905281	0.00724994	0.0190505	0.00675219	0.0063165
18.35	-0.0488753	-0.0419351	-0.0484081	-0.0187472	0.0178335	0.0302467	0.0187661	0.0124257	0	0	0	0	-0.0412112	-0.0310033	-0.0461565	-0.0308239	0.0100989	0.0163003	0.0107089	0.0176983	0.0153937	0.0124308	0.00795544	0.0103455
18.85	-0.0413741	-0.0406699	-0.0544513	-0.0268234	0.0203095	0.026288	0.0228276	0.0148548	0	0	0	0	-0.0423381	-0.0386546	-0.0492365	-0.0283239	0.0156919	0.00824631	0.0124679	0.0137478	0.00984294	0.00593925	0.0132789	0.0139045
19.35	-0.0509766	-0.0480034	-0.0503345	-0.0245542	0.00731175	0.0224008	0.0174233	0.0128387	0	0	0	0	-0.0511892	-0.0402135	-0.0473448	-0.0269064	0.00749988	0.0132203	0.0124009	0.00942406	0.00340044	0.0151353	0.0107684	0.00787675
19.85	-0.0375873	-0.0392291	-0.0574003	-0.0357567	0.0135552	0.035668	0.0112823	0.0116266	0	0	0	0	-0.0534597	-0.0329931	-0.0530308	-0.0395152	0.00607437	0.0207626	0.00360019	0.00936831	0.00931819	0.0189013	0.00298894	0.0132963
20.35	-0.0420743	-0.0507634	-0.0567693	-0.0395634	0.0188323	0.0224223	0.0195128	0.00553856	0	0	0	0	-0.0417602	-0.0424141	-0.0613576	-0.0319819	0.0206251	0.0158286	0.00662619	0.00909656	0.0151849	0.0149438	0.00848394	0.0091835
20.85	-0.0501706	-0.0476139	-0.058353	-0.0164262	0.0195018	0.021482	0.00889558	0.0156653	0	0	0	0	-0.0464824	-0.0440941	-0.0559796	-0.0299592	0.0123924	0.0108428	0.00987069	0.0157708	0.00847169	0.0136048	0.00675694	0.017822
21.35	-0.0491513	-0.0519959	-0.0556463	-0.0265637	0.0138722	0.0182607	0.0144526	0.00753339	0	0	0	0	-0.0489672	-0.0480536	-0.0501116	-0.0258544	0.00985638	0.00386406	0.0137484	0.00973831	0.00958494	0.00991225	0.00747069	0.0133878
21.85	-0.0572761	-0.0486814	-0.0583265	-0.0396891	0.00117325	0.02855	0.0122628	0.0104894	0	0	0	0	-0.0578884	-0.0422358	-0.0523713	-0.0344862	0.00273163	0.0228783	0.0145089	0.0139001	0.00871519	0.0142245	0.0105022	0.0117473
22.35	-0.0544348	-0.0475046	-0.061611	-0.0303939	0.0123377	0.0292145	0.0141646	0.00852089	0	0	0	0	-0.0492924	-0.0418251	-0.0604583	-0.0332674	0.00830263	0.0183776	0.00836244	0.0132668	0.00662869	0.0133315	0.00832269	0.0126505
22.85	-0.0518483	-0.0545111	-0.0673963	-0.0425012	0.00713575	0.0160062	0.00951033	0.00864031	0	0	0	0	-0.0561441	-0.0408985	-0.0671238	-0.0389704	0.00512263	0.0144611	0.0126812	0.0114926	0.0102587	0.0150688	0.00545419	0.0089715
23.35	-0.0577836	-0.0653504	-0.049911	-0.0348012	0.014023	0.0110452	0.0170493	0.00578964	0	0	0	0	-0.0510119	-0.054484	-0.052652	-0.0384746	0.00791112	0.0112231	0.0165709	0.0112231	0.0134359	0.0122732	0.0163759	0.0154818
23.85	-0.0520053	-0.0546384	-0.0694843	-0.0438557	0.0226263	0.018595	0.00869133	0.00511306	0	0	0	0	-0.0577264	-0.0603748	-0.0679225	-0.0396742	0.0158804	0.0109258	-0.000874312	0.0101981	0.0245262	0.0124078	0.000998188	0.0155245
24.35	-0.0700628	-0.0522271	-0.0633825	-0.0357454	0.006593	0.011837	0.0122658	0.0135167	0	0	0	0	-0.0603827	-0.0450581	-0.0615895	-0.0415136	0.00926563	0.0186116	0.0119119	0.0205563	0.0135424	0.012438	0.0117277	0.0201053
24.85	-0.063025	-0.0567954	-0.0642033	-0.0453592	0.005908	0.021022	0.00968658	0.00731489	0	0	0	0	-0.0590131	-0.0465538	-0.0640225	-0.0427421	0.0130401	0.0209436	0.0105277	0.0125578	0.00915919	0.01537	0.00577819	0.0138893
25.35	-0.0522076	-0.0599346	-0.0758855	-0.0399821	0.005084	0.016408	0.0101143	0.00560431	0	0	0	0	-0.0603501	-0.0474986	-0.0639523	-0.0363274	0.00846087	0.0145106	0.0154527	0.0105478	0.0135759	0.0132932	0.0121424	0.0179665
25.85	-0.0671045	-0.0576491	-0.0711148	-0.0463409	0.0134698	0.01698	0.0113993	0.00516547	0	0	0	0	-0.0664649	-0.053915	-0.0643781	-0.0483027	0.0109791	0.0142108	0.00658119	0.0159321	0.00986319	0.0142935	0.00928144	0.0188645
26.35	-0.0719093	-0.0615936	-0.0708408	-0.0376804	0.005872	0.020259	0.00422883	0.0145979	0	0	0	0	-0.0660454	-0.0538458	-0.0775483	-0.0387119	0.00925163	0.0110903	0.00918644	0.0164328	0.00519519	0.00833	0.00241519	0.0215175
26.85	-0.073096	-0.0670669	-0.0669193	-0.0415904	0.00382675	0.0043415	0.00806833	0.00492497	0	0	0	0	-0.0632572	-0.0575543	-0.071127	-0.0426264	0.00675087	0.00563006	0.0166702	0.0122966	0.0114222	0.0101495	0.00918494	0.0105517
27.35	-0.0630646	-0.0641924	-0.0770166	-0.0475279	0.006828	0.0170637	0.00770533	0.00357164	0	0	0	0	-0.0723886	-0.0612338	-0.064303	-0.0419084	0.0117414	0.0136558	0.0147332	0.0149546	0.0123612	0.0116563	0.00133319	0.0101835
27.85	-0.0736813	-0.0686896	-0.071041	-0.0462954	0.0046395	0.00876775	0.0136851	0.00724147	0	0	0	0	-0.0579999	-0.0619135	-0.0691703	-0.0420399	0.0108304	0.0133786	0.0131267	0.0175906	0.00911444	0.010823	0.0113479	0.0153273
28.35	-0.0729256	-0.0665994	-0.0770545	-0.0468572	0.007146	0.0140268	0.00710358	0.00671781	0	0	0	0	-0.0714529	-0.0558515	-0.0731508	-0.0512249	0.00903388	0.0170691	0.00869394	0.00742056	0.0115517	0.0205628	0.0109712	0.0137832
28.85	-0.0735998	-0.0684551	-0.0718475	-0.0468259	0.00481325	0.009667	0.00850883	0.00452406	0	0	0	0	-0.0680141	-0.0581726	-0.0711105	-0.0493259	0.0132801	0.0126998	0.00877569	0.0184661	0.00785444	0.0108438	0.0104187	0.0189022
29.35	-0.0753175	-0.0756751	-0.0811783	-0.0477791	0.0163433	0.00706275	-0.00289017	0.00480206	0	0	0	0	-0.0655986	-0.0557486	-0.0822488	-0.0548584	0.0131011	0.0137091	0.00892144	0.00701081	0.0171189	0.00877475	0.00741644	0.007174
29.85	-0.0699701	-0.0634659	-0.085448	-0.0506861	0.0099395	0.0134545	0.00744283	0.012468	0	0	0	0	-0.0726384	-0.0548645	-0.0751678	-0.0466684	0.00780588	0.0203921	0.00569994	0.0145393	0.0142479	0.008608	0.00218669	0.0113557
30.35	-0.0769548	-0.0647236	-0.0717463	-0.0554369	0.0170613	0.0159758	0.00548808	0.0104756	0	0	0	0	-0.0692951	-0.0592225	-0.0684531	-0.0612594	0.00865813	0.0228166	0.0119082	0.00598931	0.0161727	0.0162155	0.00832894	0.0150138
30.85	-0.0871538	-0.0798017	-0.0793743	-0.0515464	-0.00290125	-0.00188925	0.0103581	0.00284072	0	0	0	0	-0.0807144	-0.0620118	-0.0722348	-0.0556114	0.00820462	0.00508581	0.0137484	0.0154718	0.00664519	0.00254775	0.00920244	0.0110303
31.35	-0.0923363	-0.0733941	-0.0834368	-0.0548942	-0.005873	0.0067635	0.00486758	0.0104358	0	0	0	0	-0.0781099	-0.0730463	-0.080676	-0.0466244	0.00323888	0.0156553	0.0107877	0.0102598	0.00840819	0.00222125	0.00697619	0.0168825
31.85	-0.0784798	-0.0671351	-0.0856763	-0.0519369	0.004415	0.0119925	0.00634133	0.0138296	0	0	0	0	-0.0703429	-0.0561228	-0.0845498	-0.0518409	0.00825662	0.0243203	0.0140644	0.0137056	0.00889394	0.016737	0.00632369	0.0150373
10 minutes stimulation
Vehicle	OZITX
0.013731	0.00191162
0.0418388	0.00577031
0.0364766	0.00404069
0.0166582	0.00645806

[truncated: 34 more sheets: Figure 5A, Figure 5B, Figure 5C, Figure 5D, Figure 5E, Figure 5F, Figure 5G, Figure 5H, Figure S2, Figure S3A, Figure S3B, Figure S3C, Figure S4A, Figure S4B, Figure S5A, Figure S5B, Figure S5C, FigureS6A, Figure S6B, Figure S6C …]
